# Supplementary material for: New somatic TERT promoter variants enhance the Telomerase activity in Glioblastoma
Source: Acta Neuropathol Commun. 2020 Aug 25;8:145. doi: 10.1186/s40478-020-01022-4 (PMC7445914; doi:10.1186/s40478-020-01022-4)
Supplement: Supplementary file 1 — Additional file 1: Table S1. Primer set used for Sanger sequencing. [file 40478_2020_1022_MOESM1_ESM.xls]

## Sheet: Table S1
	Table S1. Primer set used for Sanger sequencing
	GENE	GENE AMPLICON	SEQUENCE	LENGTH (bp)
	TERT promoter	ex 1AF	5'-GTCCTGCCCCTTCACCTTC-3'	274
		ex 1.1AR	5'-AGCACCTCGCGGTAGTGG-3'
	IDH1	ex 4AF1	5'-CAGTTGTAGGTTATAACTATCC-3'	385
		ex 4AR3	5'- GCAAAATCACATTATTGCCAAC-3'
	IDH2	ex 4AF	5'-TTCTGGTTGAAAGATGGCGG-3'	312
		ex 4AR	5'-TGTGGCCTTGTACTGCAGAG-3'
	Legend: ex, exon; bp, base pair.
