# Supplementary material for: New somatic TERT promoter variants enhance the Telomerase activity in Glioblastoma
Source: Acta Neuropathol Commun. 2020 Aug 25;8:145. doi: 10.1186/s40478-020-01022-4 (PMC7445914; doi:10.1186/s40478-020-01022-4)
Supplement: Supplementary file 2 — Additional file 2: Table S2.Samples used for in vitro luciferase assay. [file 40478_2020_1022_MOESM2_ESM.xls]

## Sheet: Table S2
	Table S2. Samples used for in vitro luciferase assay
	Code patient	TERTp status	TERTpmut type	Diagnosis
	UPN#171	mut	TERTpdup	GBM IDHwt
	UPN#205	mut	TERTp-146	GBM IDHwt
	UPN#216	mut	TERTp-124	GBM IDHwt
	/	wt	TERTpwt	reference
	Legend: mut, mutant; wt, wildtype; TERTpdup, TERT promoter duplication; TERTp-124, TERT promoter mutation c.1-124 C>T; TERTp-146, TERT promoter mutation 1-146 C>T; TERTpwt, TERT promoter wildtype; GBM IDHwt, glioblastoma IDH-wildtype.
