# Supplementary material for: New somatic TERT promoter variants enhance the Telomerase activity in Glioblastoma
Source: Acta Neuropathol Commun. 2020 Aug 25;8:145. doi: 10.1186/s40478-020-01022-4 (PMC7445914; doi:10.1186/s40478-020-01022-4)
Supplement: Supplementary file 3 — Additional file 3: Table S3. Primer set used to create constructs for luciferase assay. [file 40478_2020_1022_MOESM3_ESM.xls]

## Sheet: Table S3
	Table S3. Primer set used to create constructs for luciferase assay
	GENE	GENE AMPLICON	SEQUENCE	LENGTH (bp)
	TERT promoter	BglII_BF	5’-AGATCTTTTCCAGGACCGCGCTTCCCAC-3'	310
		HindIII_AR2	5’-AAGCTTGGGAGCGCGCGGCAT-3'
	Legend: bp, base pair.
