# Supplementary material for: New somatic TERT promoter variants enhance the Telomerase activity in Glioblastoma
Source: Acta Neuropathol Commun. 2020 Aug 25;8:145. doi: 10.1186/s40478-020-01022-4 (PMC7445914; doi:10.1186/s40478-020-01022-4)
Supplement: Supplementary file 4 — Additional file 4: Table S4. Incidence and distribution of TERTp variants in the main glioma subgroups. [file 40478_2020_1022_MOESM4_ESM.xls]

## Sheet: Table S4
	Table S4. Incidence and distribution of TERTp variants in the main glioma subgroups
		Total cohort (= 301 pts)	GLIOMA'S HYSTOLOGICAL SUBTYPES
			grade II/III astrocytoma (= 32 pts)	grade IV glioblastoma (= 251 pts)	grade II/III oligodendroglioma (= 15 pts)	grade I pilocytic astrocytoma grade II/III pleomorphic xanthoastrocytoma (= 3 pts)
	TERTpwt	62/301 (20.6%)	20/32 (62.5%)	38/251 (15%)	1/15 (6%)	3/3 (100%)
	TERTpmut	239/301 (79.4%)	12/32 (37.5%)	213/251 (85%)	14/15 (94%)	/
	Legend: TERTp, TERT promoter; TERTpwt, TERT promoter wildtype; TERTpmut, TERT promoter mutant; pts, patients.
