# Supplementary material for: New somatic TERT promoter variants enhance the Telomerase activity in Glioblastoma
Source: Acta Neuropathol Commun. 2020 Aug 25;8:145. doi: 10.1186/s40478-020-01022-4 (PMC7445914; doi:10.1186/s40478-020-01022-4)
Supplement: Supplementary file 5 — Additional file 5: Table S5. Incidence and distribution of TERTp variants in glioma subtypes (according to WHO 2016 guidelines). [file 40478_2020_1022_MOESM5_ESM.xls]

## Sheet: Table S5
	Table S5. Incidence and distribution of TERTp variants in glioma subtypes (according to WHO 2016 guidelines)
	Cases with TERTpmut/total cohort	239/301 (79.4%)
	TERTp-124/total cohort with TERTpmut	172/239 (72%)
	TERTp-146/total cohort with TERTpmut	65/239 (27.2%)
	TERTp-124/TERTp-146	172/65 (2.6)
	TERTpdup/total cohort with TERTpmut	2/239 (0.8%)
	GLIOMA SUBTYPE (according to WHO 2016)	TERT promoter variants
		TERTpmut N. (%)	c.1-124 C>T N. (%)	c.1-146 C>T N. (%)	c.1-124 C>T / c.1-146 C>T N. (%)	c.1-100_1-79dup N. (%)	c.1-110_1-89dup N. (%)
	pilocytic astrocytoma (grade I)	0/1	0 (0)	0 (0)	0 (0)	0 (0)	0 (0)
	diffuse astrocytoma, IDH-wt (grade II)	4/6 (66.7)	2/4 (50)	2/4 (50)	0 (0)	0 (0)	0 (0)
	diffuse astrocytoma, IDH-mut (grade II)	1/10 (10)	1/1 (100)	0 (0)	0 (0)	0 (0)	0 (0)
	anaplastic astrocytoma, IDH-wt (grade III)	6/6 (100)	3/6 (50)	3/6 (50)	0 (0)	0 (0)	0 (0)
	anaplastic astrocytoma, IDH-mut (grade III)	1/10 (10)	1/1 (100)	0 (0)	0 (0)	0 (0)	0 (0)
	glioblastoma, IDH-wt (grade IV)	209/241 (87)	151/209 (72.2)	56/209 (26.8)	0 (0)	1/209 (0.5)	1/209 (0.5)
	glioblastoma, IDH-mut (grade IV)	4/10 (40)	3/4 (75)	1/4 (25)	0 (0)	0 (0)	0 (0)
	oligodendroglioma, IDH-mut and 1p/19q-codeleted (grade II) anaplastic oligodendroglioma, IDH-mut and 1p/19q-codeleted (grade III)	14/15 (93.3)	11/14 (78.5)	3/14 (21.5)	0 (0)	0 (0)	0 (0)
	pleomorphic xanthoastrocytoma (grade II) anaplastic pleomorphic xanthoastrocytoma (grade III)	0/2 (0)	0 (0)	0 (0)	0 (0)	0 (0)	0 (0)
	TOTAL	239	172	65	0	1	1
	Legend: TERTpmut, TERT promoter mutation; TERTp-124, TERT promoter mutation c.1-124 C>T; TERTp-146, TERT promoter mutation c.1-146 C>T; TERTpdup, TERT promoter duplication; wt, wildtype; mut, mutant.
