# Supplementary material for: New somatic TERT promoter variants enhance the Telomerase activity in Glioblastoma
Source: Acta Neuropathol Commun. 2020 Aug 25;8:145. doi: 10.1186/s40478-020-01022-4 (PMC7445914; doi:10.1186/s40478-020-01022-4)
Supplement: Supplementary file 6 — Additional file 6: Table S6. JASPAR analysis for the TERTp c.1-124 C>T, c.1-146 C>T and the new TERTpdup(c.1-100_1-79dup; c.1-110_1-89dup). [file 40478_2020_1022_MOESM6_ESM.xls]

## Sheet: Table S6
	Table S6. JASPAR analysis for the TERTp c.1-124 C>T, c.1-146 C>T and the new TERTpdup (c.1-100_1-79dup; c.1-110_1-89dup)
	Genomic coordinates (GRCh37) → chr5:1.295.218-1.295.238
			c.1-124 C>T sequence AGGGCCCGGAAGGGGCTGGGC		WILDTYPE sequence AGGGCCCGGAGGGGGCTGGGC
	Matrix ID	Name	Relative score	Predicted sequence	Relative score	Predicted sequence	Start	End	Strand	Δ Relative Score	Status
	MA0003.1	TFAP2A	0.889343235844	GCCCGGAAG	0.975751476951	GCCCGGAGG	4	12	+	-0.0864082411	D
	MA1522.1	MAZ	0.811268773073	GCCCCTTCCGG	0.940312098007	GCCCCCTCCGG	6	16	-	-0.1290433249	D
	MA0079.2	SP1	0.874204584882	CCCAGCCCCT	0.940113912142	CCCAGCCCCC	11	20	-	-0.0659093273	D
	MA1569.1	TFAP2E	0.807095388359	CCCTTCCGGGC	0.925284058868	CCCCTCCGGGC	4	14	-	-0.1181886705	D
	MA0162.2	EGR1	0.865740307288	GCCCAGCCCCTTCC	0.921156655904	GCCCAGCCCCCTCC	8	21	-	-0.0554163486	D
	MA1569.1	TFAP2E	0.80148678368	GCCCGGAAGGG	0.919675460308	GCCCGGAGGGG	4	14	+	-0.1181886766	D
	MA0810.1	TFAP2A(var.2)	0.817334212291	CCCTTCCGGGCC	0.915748825869	CCCCTCCGGGCC	3	14	-	-0.0984146136	D
	MA0741.1	KLF16	0.87279064366	GCCCAGCCCCT	0.906958279284	GCCCAGCCCCC	11	21	-	-0.0341676356
	MA0079.3	SP1	0.879305810876	GCCCAGCCCCT	0.892582300046	GCCCAGCCCCC	11	21	-	-0.0132764892
	MA0516.1	SP2	0.876817895468	GCCCAGCCCCTTCCG	0.889582125251	GCCCAGCCCCCTCCG	7	21	-	-0.0127642298
	MA0815.1	TFAP2C(var.3)	0.851351274453	CCCCTTCCGGGCC	0.887452958628	CCCCCTCCGGGCC	3	15	-	-0.0361016842
	MA0815.1	TFAP2C(var.3)	0.851357209356	GGCCCGGAAGGGG	0.887306581979	GGCCCGGAGGGGG	3	15	+	-0.0359493726
	MA0599.1	KLF5	0.88716969778	GCCCAGCCCC	0.88716969778	GCCCAGCCCC	12	21	-	0
	MA0747.1	SP8	0.848454163061	GCCCAGCCCCTT	0.885727058837	GCCCAGCCCCCT	10	21	-	-0.0372728958
	MA0872.1	TFAP2A(var.3)	0.841326909552	GGCCCGGAAGGGG	0.884713443205	GGCCCGGAGGGGG	3	15	+	-0.0433865337
	MA0813.1	TFAP2B(var.3)	0.842963019203	CCCCTTCCGGGCC	0.879253628729	CCCCCTCCGGGCC	3	15	-	-0.0362906095
	MA1513.1	KLF15	0.856547470253	GCCCAGCCCCT	0.873882818981	GCCCAGCCCCC	11	21	-	-0.0173353487
	MA0872.1	TFAP2A(var.3)	0.825528799987	CCCCTTCCGGGCC	0.871575675046	CCCCCTCCGGGCC	3	15	-	-0.0460468751
	MA0003.3	TFAP2A	0.806079345075	CCCTTCCGGGC	0.871360670936	CCCCTCCGGGC	4	14	-	-0.0652813259	D
	MA0746.1	SP3	0.841207000865	GCCCAGCCCCT	0.867166593856	GCCCAGCCCCC	11	21	-	-0.025959593
	MA0813.1	TFAP2B(var.3)	0.841780604473	GGCCCGGAAGGGG	0.864005570256	GGCCCGGAGGGGG	3	15	+	-0.0222249658
	MA0079.1	SP1	0.858946415915	GGGGCTGGGC	0.858946415915	GGGGCTGGGC	12	21	+	0
	MA1511.1	KLF10	0.843055758742	GCCCAGCCCCT	0.857125791241	GCCCAGCCCCC	11	21	-	-0.0140700325
	MA0810.1	TFAP2A(var.2)	0.829965794001	CCCCTTCCGGGC	0.853709154021	CCCCCTCCGGGC	4	15	-	-0.02374336
	MA0750.2	ZBTB7A	0.954884987912	GCCCGGAAGGGGC	0.848478822546	GCCCGGAGGGGGC	4	16	+	0.1064061654	I
	MA1564.1	SP9	0.8083929525	GCCCAGCCCCTT	0.837299843898	GCCCAGCCCCCT	10	21	-	-0.0289068914
	MA0597.1	THAP1	0.833106146304	GGGCCCGGA	0.833106146304	GGGCCCGGA	2	10	+	0
	MA0765.2	ETV5	0.920097144378	CCCCTTCCGGG	0.819605660376	CCCCCTCCGGG	5	15	-	0.100491484	I
	MA0098.1	ETS1	0.999999998542	CTTCCG	0.817405680008	CCTCCG	7	12	-	0.1825943185	I
	MA0671.1	NFIX	0.815565100979	AGGGCCCGG	0.815565100979	AGGGCCCGG	1	9	+	0
	MA0003.1	TFAP2A	0.807618054335	GCCCAGCCC	0.807618054335	GCCCAGCCC	13	21	-	0
	MA0028.1	ELK1	0.942917883376	GGCCCGGAAG	0.80744134826	GGCCCGGAGG	3	12	+	0.1354765351	I
	MA0076.2	ELK4	0.929081191609	CCCCTTCCGGG	0.807014663738	CCCCCTCCGGG	5	15	-	0.1220665279	I
	MA0765.1	ETV5	0.900828197229	CCCGGAAGGG	0.804083263497	CCCGGAGGGG	5	14	+	0.0967449337	I
	MA1102.2	CTCFL	0.771053747524	CGGAAGGGGCTG	0.896196844447	CGGAGGGGGCTG	7	18	+	-0.1251430969	D
	MA0811.1	TFAP2B	0.784460709384	CCCTTCCGGGCC	0.880161297009	CCCCTCCGGGCC	3	14	-	-0.0957005876	D
	MA0524.2	TFAP2C	0.790178264237	CCCTTCCGGGCC	0.877536769624	CCCCTCCGGGCC	3	14	-	-0.0873585054	D
	MA0814.2	TFAP2C(var.2)	0.758032186727	GGCCCGGAAGGGGC	0.870603534688	GGCCCGGAGGGGGC	3	16	+	-0.112571348	D
	MA1578.1	VEZF1	0.747240703531	GCCCCTTCCG	0.869812964042	GCCCCCTCCG	7	16	-	-0.1225722605	D
	MA0810.1	TFAP2A(var.2)	0.794465414363	GGCCCGGAAGGG	0.86083266306	GGCCCGGAGGGG	3	14	+	-0.0663672487	D
	MA0811.1	TFAP2B	0.779886428545	GGCCCGGAAGGG	0.859664111817	GGCCCGGAGGGG	3	14	+	-0.0797776833	D
	MA0524.2	TFAP2C	0.774856956541	GGCCCGGAAGGG	0.856102489961	GGCCCGGAGGGG	3	14	+	-0.0812455334	D
	MA1653.1	ZNF148	0.728370980828	GCCCCTTCCGGG	0.844756689371	GCCCCCTCCGGG	5	16	-	-0.1163857085	D
	MA1102.1	CTCFL	0.741560945826	CCGGAAGGGGCTGG	0.843958184295	CCGGAGGGGGCTGG	6	19	+	-0.1023972385	D
	MA1536.1	NR2C2(var.2)	0.678869966096	GAAGGGGC	0.843207196336	GAGGGGGC	9	16	+	-0.1643372302	D
	MA0057.1	MZF1(var.2)	0.727031930757	GGAAGGGGCT	0.840433229114	GGAGGGGGCT	8	17	+	-0.1134012984	D
	MA0524.1	TFAP2C	0.724181454567	GCCCCTTCCGGGCCC	0.838225626228	GCCCCCTCCGGGCCC	2	16	-	-0.1140441717	D
	MA1578.1	VEZF1	0.702372968089	CCCCTTCCGG	0.833913626818	CCCCCTCCGG	6	15	-	-0.1315406587	D
	MA1512.1	KLF11	0.794685060405	GCCCAGCCCCT	0.83386032467	GCCCAGCCCCC	11	21	-	-0.0391752643
	MA0003.2	TFAP2A	0.774755316928	AGCCCCTTCCGGGCC	0.829618968625	AGCCCCCTCCGGGCC	3	17	-	-0.0548636517	D
	MA0003.3	TFAP2A	0.70070693291	CCTTCCGGGCC	0.829118456055	CCCTCCGGGCC	3	13	-	-0.1284115231	D
	MA0056.1	MZF1	0.638067316672	AAGGGG	0.828306414235	AGGGGG	10	15	+	-0.1902390976	D
	MA0003.4	TFAP2A	0.717608273276	GCCCCTTCCGGGCC	0.827235365423	GCCCCCTCCGGGCC	3	16	-	-0.1096270921	D
	MA0812.1	TFAP2B(var.2)	0.754634900047	CCCTTCCGGGC	0.825977933324	CCCCTCCGGGC	4	14	-	-0.0713430333	D
	MA0524.1	TFAP2C	0.744672062949	AGGGCCCGGAAGGGG	0.824284230645	AGGGCCCGGAGGGGG	1	15	+	-0.0796121677	D
	MA0003.3	TFAP2A	0.785981280296	GCCCGGAAGGG	0.823239129627	GCCCGGAGGGG	4	14	+	-0.0372578493
	MA1569.1	TFAP2E	0.705439289136	CCTTCCGGGCC	0.823627964818	CCCTCCGGGCC	3	13	-	-0.1181886757	D
	MA1569.1	TFAP2E	0.703001194627	GGCCCGGAAGG	0.821189867126	GGCCCGGAGGG	3	13	+	-0.1181886725	D
	MA0673.1	NKX2-8	0.710938840039	CCCTTCCGG	0.819335995292	CCCCTCCGG	6	14	-	-0.1083971553	D
	MA0814.1	TFAP2C(var.2)	0.772435804271	GCCCGGAAGGG	0.818547081858	GCCCGGAGGGG	4	14	+	-0.0461112776
	MA1548.1	PLAGL2	0.743113596499	CAGCCCCTTC	0.811740128204	CAGCCCCCTC	9	18	-	-0.0686265317	D
	MA0163.1	PLAG1	0.768574630388	GGGCCCGGAAGGGG	0.811357977534	GGGCCCGGAGGGGG	2	15	+	-0.0427833471
	MA0814.1	TFAP2C(var.2)	0.751543258235	CCCTTCCGGGC	0.810170490863	CCCCTCCGGGC	4	14	-	-0.0586272326	D
	MA0812.1	TFAP2B(var.2)	0.746406481338	GCCCGGAAGGG	0.809772348636	GCCCGGAGGGG	4	14	+	-0.0633658673	D
	MA0524.1	TFAP2C	0.783374367706	AGCCCCTTCCGGGCC	0.80881743858	AGCCCCCTCCGGGCC	3	17	-	-0.0254430709
	MA0811.1	TFAP2B	0.789465412772	CCCCTTCCGGGC	0.806613198679	CCCCCTCCGGGC	4	15	-	-0.0171477859
	MA0524.2	TFAP2C	0.785488324663	CCCCTTCCGGGC	0.80131456109	CCCCCTCCGGGC	4	15	-	-0.0158262364
	MA0162.2	EGR1	0.749753692312	CAGCCCCTTCCGGG	0.800969195102	CAGCCCCCTCCGGG	5	18	-	-0.0512155028	D
	MA0597.1	THAP1	0.79137001601	CAGCCCCTT	0.800557142453	CAGCCCCCT	10	18	-	-0.0091871264
	MA0003.3	TFAP2A	0.672021751719	GGCCCGGAAGG	0.800433278611	GGCCCGGAGGG	3	13	+	-0.1284115269	D
	MA0080.1	SPI1	0.999999989174	CGGAAG	0.79273975671	CGGAGG	7	12	+	0.2072602325	I
	MA0062.1	GABPA	0.906634029753	CCCGGAAGGG	0.79319920486	CCCGGAGGGG	5	14	+	0.1134348249	I
	MA0645.1	ETV6	0.896129197373	CCCGGAAGGG	0.77761600901	CCCGGAGGGG	5	14	+	0.1185131884	I
	MA0475.1	FLI1	0.889462242598	CCCGGAAGGGG	0.772216143175	CCCGGAGGGGG	5	15	+	0.1172460994	I
	MA0136.2	ELF5	0.884564190349	GCCCGGAAGGG	0.745871806051	GCCCGGAGGGG	4	14	+	0.1386923843	I
	MA0156.2	FEV	0.881110002705	CCCGGAAGGG	0.747942169436	CCCGGAGGGG	5	14	+	0.1331678333	I
	MA0473.1	ELF1	0.88077095654	GGGCCCGGAAGGG	0.766340261572	GGGCCCGGAGGGG	2	14	+	0.114430695	I
	MA0764.1	ETV4	0.880076297185	CCCGGAAGGG	0.760197605792	CCCGGAGGGG	5	14	+	0.1198786914	I
	MA0475.2	FLI1	0.879513468851	CCCGGAAGGG	0.755101454778	CCCGGAGGGG	5	14	+	0.1244120141	I
	MA1484.1	ETS2	0.878401290303	GCCCGGAAGG	0.767288474055	GCCCGGAGGG	4	13	+	0.1111128162	I
	MA0761.1	ETV1	0.876665673953	CCCGGAAGGG	0.760600131334	CCCGGAGGGG	5	14	+	0.1160655426	I
	MA0759.1	ELK3	0.874119927082	CCCGGAAGGG	0.735620553617	CCCGGAGGGG	5	14	+	0.1384993735	I
	MA0098.3	ETS1	0.873570193934	CCCGGAAGGG	0.773064490428	CCCGGAGGGG	5	14	+	0.1005057035	I
	MA0474.2	ERG	0.873129488803	CCCGGAAGGG	0.74816249672	CCCGGAGGGG	5	14	+	0.1249669921	I
	MA0598.1	EHF	0.870656577882	CCTTCCGG	0.741313157856	CCCTCCGG	6	13	-	0.12934342	I
	MA0028.2	ELK1	0.869824453978	CCCGGAAGGG	0.749219474432	CCCGGAGGGG	5	14	+	0.1206049795	I
	MA0764.2	ETV4	0.854394335996	CCCGGAAGGG	0.705040341553	CCCGGAGGGG	5	14	+	0.1493539944	I
	MA0763.1	ETV3	0.85384118284	CCCGGAAGGG	0.7355227062	CCCGGAGGGG	5	14	+	0.1183184766	I
	MA0673.1	NKX2-8	0.851636745665	CCCCTTCCG	0.739271880835	CCCCCTCCG	7	15	-	0.1123648648	I
	MA1522.1	MAZ	0.836568342448	AGCCCCTTCCG	0.706495358233	AGCCCCCTCCG	7	17	-	0.1300729842	I
	MA1483.1	ELF2	0.83421469019	GGCCCGGAAGGG	0.724360749083	GGCCCGGAGGGG	3	14	+	0.1098539411	I
	MA0760.1	ERF	0.831823030224	CCCGGAAGGG	0.71843186532	CCCGGAGGGG	5	14	+	0.1133911649	I
	MA0473.3	ELF1	0.828021764199	GGCCCGGAAGGGGC	0.725070034368	GGCCCGGAGGGGGC	3	16	+	0.1029517298	I
	MA0641.1	ELF4	0.826984154419	GGCCCGGAAGGG	0.73430092514	GGCCCGGAGGGG	3	14	+	0.0926832293	I
	MA0761.2	ETV1	0.819092361851	GGCCCGGAAGGGGC	0.702810989906	GGCCCGGAGGGGGC	3	16	+	0.1162813719	I
	MA0076.1	ELK4	0.812847174858	CCCGGAAGG	0.702447201044	CCCGGAGGG	5	13	+	0.1103999738	I
	MA0473.2	ELF1	0.811518709507	GGCCCGGAAGGG	0.706997666644	GGCCCGGAGGGG	3	14	+	0.1045210429	I
	MA0156.1	FEV	0.80816773482	CCGGAAGG	0.673914014746	CCGGAGGG	6	13	+	0.1342537201	I
	MA0598.2	EHF	0.806598410892	GGCCCGGAAGGG	0.714917263417	GGCCCGGAGGGG	3	14	+	0.0916811475	I
	MA0081.1	SPIB	0.804306167615	CCCGGAA	0.640319357277	CCCGGAG	5	11	+	0.1639868103	I
	MA0640.2	ELF3	0.802616246192	AGCCCCTTCCGGGC	0.708630402583	AGCCCCCTCCGGGC	4	17	-	0.0939858436	I
	MA1569.1	TFAP2E	0.802444918979	CCCCTTCCGGG	0.792869896706	CCCCCTCCGGG	5	15	-	0.0095750223
	MA0062.3	GABPA	0.800805339448	GCCCCTTCCGGGCC	0.697942940304	GCCCCCTCCGGGCC	3	16	-	0.1028623991	I
	MA0090.2	TEAD1	0.800751081896	CCCCTTCCGG	0.678666917039	CCCCCTCCGG	6	15	-	0.1220841649	I
	MA1569.1	TFAP2E	0.800674600576	CCCGGAAGGGG	0.790184588985	CCCGGAGGGGG	5	15	+	0.0104900116
	MA0057.1	MZF1(var.2)	0.800480303603	GAAGGGGCTG	0.673950333872	GAGGGGGCTG	9	18	+	0.1265299697	I
	Genomic coordinates (GRCh37) → chr5:1.295.240-1.295.260
			c.1-146 C>T sequence GGGGACCCGGAAGGGGTCGGG		WILDTYPE sequence GGGGACCCGGGAGGGGTCGGG
	Matrix ID	Name	Relative score	Predicted sequence	Relative score	Predicted sequence	Start	End	Strand	Δ Relative Score	Status
	MA1536.1	NR2C2(var.2)	0.959107892845	GGGGTCGG	0.959107892845	GGGGTCGG	13	20	+	0
	MA1522.1	MAZ	0.826216277855	GACCCCTTCCG	0.953761663343	GACCCCTCCCG	8	18	-	-0.1275453855	D
	MA1535.1	NR2C1	0.940200865983	AGGGGTCGG	0.940200865983	AGGGGTCGG	12	20	+	0
	MA1102.2	CTCFL	0.841908720863	GGAAGGGGTCGG	0.852906928499	GGGAGGGGTCGG	9	20	+	-0.0109982076
	MA0810.1	TFAP2A(var.2)	0.839428595576	CCCCTTCCGGGT	0.844342688489	CCCCTCCCGGGT	5	16	-	-0.0049140929
	MA0028.1	ELK1	0.963812350677	GACCCGGAAG	0.843914308068	GACCCGGGAG	4	13	+	0.1198980426	I
	MA0750.2	ZBTB7A	0.933834264912	ACCCGGAAGGGGT	0.833408222828	ACCCGGGAGGGGT	5	17	+	0.1004260421	I
	MA1569.1	TFAP2E	0.802444918979	CCCCTTCCGGG	0.831087521436	CCCCTCCCGGG	6	16	-	-0.0286426025
	MA1569.1	TFAP2E	0.800674600576	CCCGGAAGGGG	0.827090229599	CCCGGGAGGGG	6	16	+	-0.026415629
	MA0673.1	NKX2-8	0.851636745665	CCCCTTCCG	0.826063155348	CCCCTCCCG	8	16	-	0.0255735903
	MA0815.1	TFAP2C(var.3)	0.811053772511	ACCCCTTCCGGGT	0.826025596202	ACCCCTCCCGGGT	5	17	-	-0.0149718237
	MA0815.1	TFAP2C(var.3)	0.806571176004	ACCCGGAAGGGGT	0.824725568269	ACCCGGGAGGGGT	5	17	+	-0.0181543923
	MA1102.1	CTCFL	0.820751602907	CGGAAGGGGTCGGG	0.822280782593	CGGGAGGGGTCGGG	8	21	+	-0.0015291797
	MA0810.1	TFAP2A(var.2)	0.822949048714	ACCCGGAAGGGG	0.817913360872	ACCCGGGAGGGG	5	16	+	0.0050356878
	MA0813.1	TFAP2B(var.3)	0.819169335398	ACCCCTTCCGGGT	0.816920979222	ACCCCTCCCGGGT	5	17	-	0.0022483562
	MA0098.1	ETS1	0.999999998542	CTTCCG	0.816657782313	CTCCCG	8	13	-	0.1833422162	I
	MA0807.1	TBX5	0.813035292112	AGGGGTCG	0.813035292112	AGGGGTCG	12	19	+	0
	MA0765.2	ETV5	0.920097144378	CCCCTTCCGGG	0.812945783027	CCCCTCCCGGG	6	16	-	0.1071513614	I
	MA0811.1	TFAP2B	0.809718935234	CCCCTTCCGGGT	0.811830525128	CCCCTCCCGGGT	5	16	-	-0.0021115899
	MA1536.1	NR2C2(var.2)	0.809606574721	CGGGTCCC	0.809606574721	CGGGTCCC	2	9	-	0
	MA1569.1	TFAP2E	0.818370732203	CCCTTCCGGGT	0.808795710129	CCCTCCCGGGT	5	15	-	0.0095750221
	MA0524.2	TFAP2C	0.816394954039	ACCCGGAAGGGG	0.808368817321	ACCCGGGAGGGG	5	16	+	0.0080261367
	MA0641.1	ELF4	0.900951070273	GACCCGGAAGGG	0.808209980835	GACCCGGGAGGG	4	15	+	0.0927410894	I
	MA0524.2	TFAP2C	0.805122680859	CCCCTTCCGGGT	0.808116197979	CCCCTCCCGGGT	5	16	-	-0.0029935171
	MA0076.2	ELK4	0.929081191609	CCCCTTCCGGG	0.806962616581	CCCCTCCCGGG	6	16	-	0.122118575	I
	MA0811.1	TFAP2B	0.814752897359	ACCCGGAAGGGG	0.806203016761	ACCCGGGAGGGG	5	16	+	0.0085498806
	MA0003.3	TFAP2A	0.817791669759	CCCTTCCGGGT	0.804503703763	CCCTCCCGGGT	5	15	-	0.013287966
	MA1569.1	TFAP2E	0.812424411076	ACCCGGAAGGG	0.801934399733	ACCCGGGAGGG	5	15	+	0.0104900113
	MA0136.2	ELF5	0.93940906163	ACCCGGAAGGG	0.801886702782	ACCCGGGAGGG	5	15	+	0.1375223588	I
	MA1653.1	ZNF148	0.77596909897	GACCCCTTCCGG	0.892362689004	GACCCCTCCCGG	7	18	-	-0.11639359	D
	MA0039.4	KLF4	0.754671756011	GACCCCTTCCGG	0.865599828896	GACCCCTCCCGG	7	18	-	-0.1109280729	D
	MA0599.1	KLF5	0.752497392921	ACCCCTTCCG	0.865327697196	ACCCCTCCCG	8	17	-	-0.1128303043	D
	MA1515.1	KLF2	0.723009204152	GACCCCTTCCG	0.857436376112	GACCCCTCCCG	8	18	-	-0.134427172	D
	MA0024.2	E2F1	0.751926832993	GACCCGGAAGG	0.85099917419	GACCCGGGAGG	4	14	+	-0.0990723412	D
	MA0079.1	SP1	0.717520253905	CGGAAGGGGT	0.84386823584	CGGGAGGGGT	8	17	+	-0.1263479819	D
	MA0470.1	E2F4	0.740272632322	ACCCGGAAGGG	0.837643075667	ACCCGGGAGGG	5	15	+	-0.0973704433	D
	MA0057.1	MZF1(var.2)	0.792159871468	GAAGGGGTCG	0.836921039988	GGAGGGGTCG	10	19	+	-0.0447611685
	MA0471.1	E2F6	0.738723297236	ACCCGGAAGGG	0.832558039643	ACCCGGGAGGG	5	15	+	-0.0938347424	D
	MA0079.3	SP1	0.718251934668	ACCCCTTCCGG	0.825821571327	ACCCCTCCCGG	7	17	-	-0.1075696367	D
	MA1578.1	VEZF1	0.702372968089	CCCCTTCCGG	0.824945230748	CCCCTCCCGG	7	16	-	-0.1225722627	D
	MA0079.2	SP1	0.77473501278	CCCCTTCCGG	0.824568961734	CCCCTCCCGG	7	16	-	-0.049833949
	MA0872.1	TFAP2A(var.3)	0.799943585033	ACCCGGAAGGGGT	0.822837334654	ACCCGGGAGGGGT	5	17	+	-0.0228937496
	MA0154.2	EBF1	0.730080146861	CCCTTCCGGGT	0.822638817358	CCCTCCCGGGT	5	15	-	-0.0925586705	D
	MA1516.1	KLF3	0.693637454335	GACCCCTTCCG	0.820526717091	GACCCCTCCCG	8	18	-	-0.1268892628	D
	MA0528.2	ZNF263	0.700874250982	CCCGGAAGGGGT	0.814072315957	CCCGGGAGGGGT	6	17	+	-0.113198065	D
	MA0872.1	TFAP2A(var.3)	0.798147360994	ACCCCTTCCGGGT	0.813258942654	ACCCCTCCCGGGT	5	17	-	-0.0151115817
	MA0003.3	TFAP2A	0.771759903401	CCCCTTCCGGG	0.812073785447	CCCCTCCCGGG	6	16	-	-0.040313882
	MA0597.1	THAP1	0.692862220759	CCTTCCGGG	0.808479449229	CCTCCCGGG	6	14	-	-0.1156172285	D
	MA1513.1	KLF15	0.689184732309	ACCCCTTCCGG	0.808067522917	ACCCCTCCCGG	7	17	-	-0.1188827906	D
	MA0080.1	SPI1	0.999999989174	CGGAAG	0.79273975671	CGGGAG	8	13	+	0.2072602325	I
	MA0062.1	GABPA	0.906634029753	CCCGGAAGGG	0.79319920486	CCCGGGAGGG	6	15	+	0.1134348249	I
	MA0473.1	ELF1	0.903625289285	GGACCCGGAAGGG	0.789194588931	GGACCCGGGAGGG	3	15	+	0.1144307004	I
	MA0765.1	ETV5	0.900828197229	CCCGGAAGGG	0.755077938258	CCCGGGAGGG	6	15	+	0.145750259	I
	MA1483.1	ELF2	0.900149661964	GACCCGGAAGGG	0.792881726147	GACCCGGGAGGG	4	15	+	0.1072679358	I
	MA0645.1	ETV6	0.896129197373	CCCGGAAGGG	0.762793579691	CCCGGGAGGG	6	15	+	0.1333356177	I
	MA0475.1	FLI1	0.889462242598	CCCGGAAGGGG	0.771340196767	CCCGGGAGGGG	6	16	+	0.1181220458	I
	MA0156.2	FEV	0.881110002705	CCCGGAAGGG	0.745346576339	CCCGGGAGGG	6	15	+	0.1357634264	I
	MA0764.1	ETV4	0.880076297185	CCCGGAAGGG	0.751443862382	CCCGGGAGGG	6	15	+	0.1286324348	I
	MA0475.2	FLI1	0.879513468851	CCCGGAAGGG	0.753797322232	CCCGGGAGGG	6	15	+	0.1257161466	I
	MA0598.2	EHF	0.877607147029	GACCCGGAAGGG	0.772490679431	GACCCGGGAGGG	4	15	+	0.1051164676	I
	MA1484.1	ETS2	0.876884487077	ACCCGGAAGG	0.762447055851	ACCCGGGAGG	5	14	+	0.1144374312	I
	MA0761.1	ETV1	0.876665673953	CCCGGAAGGG	0.740282609728	CCCGGGAGGG	6	15	+	0.1363830642	I
	MA0759.1	ELK3	0.874119927082	CCCGGAAGGG	0.741229942258	CCCGGGAGGG	6	15	+	0.1328899848	I
	MA0098.3	ETS1	0.873570193934	CCCGGAAGGG	0.744085709344	CCCGGGAGGG	6	15	+	0.1294844846	I
	MA0474.2	ERG	0.873129488803	CCCGGAAGGG	0.740354824529	CCCGGGAGGG	6	15	+	0.1327746643	I
	MA0598.1	EHF	0.870656577882	CCTTCCGG	0.741313157856	CCTCCCGG	7	14	-	0.12934342	I
	MA0028.2	ELK1	0.869824453978	CCCGGAAGGG	0.749564409242	CCCGGGAGGG	6	15	+	0.1202600447	I
	MA0473.1	ELF1	0.869278173942	GACCCGGAAGGG	0.672486322033	GACCCGGGAGGGG	4	15	+	0.1967918519	I
	MA0640.1	ELF3	0.865952190989	GACCCGGAAGGGG	0.777764870896	GACCCGGGAGGGG	4	16	+	0.0881873201	I
	MA0686.1	SPDEF	0.856925420619	ACCCGGAAGGG	0.750852917151	ACCCGGGAGGG	5	15	+	0.1060725035	I
	MA0764.1	ETV4	0.854394335996	CCCGGAAGGG	0.751443862382	CCCGGGAGGG	6	15	+	0.1029504736	I
	MA0763.1	ETV3	0.85384118284	CCCGGAAGGG	0.7355227062	CCCGGGAGGG	6	15	+	0.1183184766	I
	MA0473.3	ELF1	0.833724960264	GACCCGGAAGGGGT	0.726986931525	GACCCGGGAGGGGT	4	17	+	0.1067380287	I
	MA0760.1	ERF	0.831823030224	CCCGGAAGGG	0.734810429324	CCCGGGAGGG	6	15	+	0.0970126009	I
	MA0155.1	INSM1	0.827719937227	CGGAAGGGGTCG	0.774040865857	CGGGAGGGGTCG	8	19	+	0.0536790714	I
	MA0003.3	TFAP2A	0.825986865057	ACCCGGAAGGG	0.786325508992	ACCCGGGAGGG	5	15	+	0.0396613561
	MA0598.3	EHF	0.821391119705	ACCCCTTCCGGGTCC	0.707575963135	ACCCCTCCCGGGTCC	3	17	-	0.1138151566	I
	MA0761.2	ETV1	0.820096776209	GACCCGGAAGGGGT	0.699386274373	GACCCGGGAGGGGT	4	17	+	0.1207105018	I
	MA0640.2	ELF3	0.818767520218	GACCCCTTCCGGGT	0.714562749207	GACCCCTCCCGGGT	5	18	-	0.104204771	I
	MA0762.1	ETV2	0.814763694959	ACCCGGAAGGG	0.706561458124	ACCCGGGAGGG	5	15	+	0.1082022368	I
	MA0076.1	ELK4	0.812847174858	CCCGGAAGG	0.693950625759	CCCGGGAGG	6	14	+	0.1188965491	I
	MA0814.1	TFAP2C(var.2)	0.808303027993	ACCCGGAAGGG	0.771301619902	ACCCGGGAGGG	5	15	+	0.0370014081
	MA0156.1	FEV	0.80816773482	CCGGAAGG	0.670147779551	CCGGGAGG	7	14	+	0.1380199553	I
	MA0081.1	SPIB	0.804306167615	CCCGGAA	0.639318543814	CCCGGGA	6	12	+	0.1649876238	I
	MA0062.3	GABPA	0.803879747417	ACCCCTTCCGGGTC	0.695559571791	ACCCCTCCCGGGTC	4	17	-	0.1083201756	I
	MA0672.1	NKX2-3	0.802719008756	ACCCCTTCCG	0.746602185419	ACCCCTCCCG	8	17	-	0.0561168233	I
	MA0090.2	TEAD1	0.800751081896	CCCCTTCCGG	0.710300506701	CCCCTCCCGG	7	16	-	0.0904505752	I
	Genomic coordinates (GRCh37) → chr5:1.295.173-1.295.214
			c.1-100_1-79dup sequence CGCGAGGAGAGGGCGGGGCCGCGGAAAGGAAGGGGCGGGGCCGCGGAAAGGAAGGGGAGGGGCT		WILDTYPE sequence CGCGAGGAGAGGGCGGGGCCGCGGAAAGGAAGGGGAGGGGCT
	Matrix ID	Name	Relative score	Predicted sequence	Relative score	Predicted sequence	Start	End	Strand	Status
	MA0098.1	ETS1	0.999999998542	TTTCCG	0.999999998542	TTTCCG	22	27	-
	MA0098.1	ETS1	0.999999998542	TTTCCG			44	49	-	N
	MA0599.1	KLF5	0.994333390133	GCCCCGCCCT	0.994333390133	GCCCCGCCCT	10	19	-
	MA0599.1	KLF5	1.00000000205	GCCCCGCCCC			32	41	-	N
	MA0098.1	ETS1	0.992421537975	CTTCCT	0.992421537975	CTTCCT	27	32	-
	MA0098.1	ETS1	0.992421537975	CTTCCT			49	54	-	N
	MA0599.1	KLF5	0.99220134828	GCCCCTCCCC	0.99220134828	GCCCCTCCCC	54	63	-
	MA1522.1	MAZ	0.984582661228	AGCCCCTCCCC	0.984582661228	AGCCCCTCCCC	54	64	-
	MA0080.1	SPI1	0.977897674057	AGGAAG	0.977897674057	AGGAAG	27	32	+
	MA0080.1	SPI1	0.977897674057	AGGAAG			49	54	+	N
	MA0079.3	SP1	0.977359932093	GCCCCTCCCCT	0.977359932093	GCCCCTCCCCT	53	63	-
	MA0079.3	SP1	0.986723524873	GCCCCGCCCCT			31	41	-	N
	MA1513.1	KLF15	0.971857519346	GCCCCGCCCTC	0.971857519346	GCCCCGCCCTC	9	19	-
	MA1513.1	KLF15	0.982664663245	GCCCCGCCCCT			31	41	-	N
	MA0079.3	SP1	0.971760738562	GCCCCGCCCTC	0.971760738562	GCCCCGCCCTC	9	19	-
	MA1515.1	KLF2	0.963153503651	GGCCCCGCCCT	0.963153503651	GGCCCCGCCCT	10	20	-
	MA1515.1	KLF2	0.960564111022	GGCCCCGCCCC			32	42	-	N
	MA0516.1	SP2	0.955945391161	GCCCCGCCCTCTCCT	0.955945391161	GCCCCGCCCTCTCCT	5	19	-
	MA0516.1	SP2	0.970802454548	GCCCCGCCCCTTCCT			27	41	-	N
	MA0764.2	ETV4	0.955799932627	AAAGGAAGGG	0.955799932627	AAAGGAAGGG	25	34	+
	MA0764.2	ETV4	0.955799932627	AAAGGAAGGG			47	56	+	N
	MA0056.1	MZF1	0.947676605646	AGGGGA	0.947676605646	AGGGGA	53	58	+
	MA0079.2	SP1	0.942759529148	CCCCGCCCTC	0.942759529148	CCCCGCCCTC	9	18	-
	MA0516.1	SP2	0.938056172863	GCCCCTCCCCTTCCT	0.938056172863	GCCCCTCCCCTTCCT	49	63	-
	MA0746.2	SP3	0.935031267818	GGCCCCGCCCTCT	0.935031267818	GGCCCCGCCCTCT	8	20	-
	MA0746.2	SP3	0.944096021326	GGCCCCGCCCCTT			30	42	-	N
	MA1564.1	SP9	0.93453811436	GCCCCGCCCTCT	0.93453811436	GCCCCGCCCTCT	8	19	-
	MA1564.1	SP9	0.937257705314	GCCCCGCCCCTT			30	41	-	N
	MA1517.1	KLF6	0.932499743558	GGCCCCGCCCT	0.932499743558	GGCCCCGCCCT	10	20	-
	MA1517.1	KLF6	0.938743691498	GGCCCCGCCCC			32	42	-	N
	MA0039.4	KLF4	0.931855533042	GGCCCCGCCCTC	0.931855533042	GGCCCCGCCCTC	9	20	-
	MA0079.2	SP1	0.92938961985	CCCCTCCCCT	0.92938961985	CCCCTCCCCT	53	62	-
	MA0079.2	SP1	0.934090691987	CCCCGCCCCT			31	40	-	N
	MA0162.2	EGR1	0.926748200425	GCCCCGCCCTCTCC	0.926748200425	GCCCCGCCCTCTCC	6	19	-
	MA1516.1	KLF3	0.924179835402	GGCCCCGCCCT	0.924179835402	GGCCCCGCCCT	10	20	-
	MA1516.1	KLF3	0.917214427139	GGCCCCGCCCC			32	42	-	N
	MA0746.1	SP3	0.923611957181	GCCCCGCCCTC	0.923611957181	GCCCCGCCCTC	9	19	-
	MA0746.1	SP3	0.943033417086	GCCCCGCCCCT			31	41	-	N
	MA1512.1	KLF11	0.922695094398	GCCCCGCCCTC	0.922695094398	GCCCCGCCCTC	9	19	-
	MA1512.1	KLF11	0.918986844519	GCCCCGCCCCT			31	41	-	N
	MA1653.1	ZNF148	0.922228206232	AGCCCCTCCCCT	0.922228206232	AGCCCCTCCCCT	53	64	-
	MA0081.1	SPIB	0.917358669671	AAAGGAA	0.917358669671	AAAGGAA	25	31	+
	MA0081.1	SPIB	0.917358669671	AAAGGAA			47	53	+	N
	MA0741.1	KLF16	0.91240254058	GCCCCTCCCCT	0.91240254058	GCCCCTCCCCT	53	63	-
	MA0741.1	KLF16	0.944612291893	GCCCCGCCCCT			31	41	-	N
	MA1511.1	KLF10	0.911727575571	GCCCCGCCCTC	0.911727575571	GCCCCGCCCTC	9	19	-
	MA1511.1	KLF10	0.925154758725	GCCCCGCCCCT			31	41	-	N
	MA0475.1	FLI1	0.909856523661	AAAGGAAGGGG	0.909856523661	AAAGGAAGGGG	25	35	+
	MA0475.1	FLI1	0.909856523661	AAAGGAAGGGG			47	57	+	N
	MA0162.2	EGR1	0.908970716525	GCCCCTCCCCTTCC	0.908970716525	GCCCCTCCCCTTCC	50	63	-
	MA0162.2	EGR1	0.924382908359	GCCCCGCCCCTTCC			28	41	-	N
	MA0746.1	SP3	0.905080933153	GCCCCTCCCCT	0.905080933153	GCCCCTCCCCT	53	63	-
	MA0741.1	KLF16	0.904675081271	GCCCCGCCCTC	0.904675081271	GCCCCGCCCTC	9	19	-
	MA0039.4	KLF4	0.90199274692	AGCCCCTCCCCT	0.90199274692	AGCCCCTCCCCT	53	64	-	N
	MA0039.4	KLF4	0.924342746542	GGCCCCGCCCCT			31	42	-
	MA0079.4	SP1	0.900450592542	GCGGCCCCGCCCTCT	0.900450592542	GCGGCCCCGCCCTCT	8	22	-
	MA0079.4	SP1	0.920635463703	GCGGCCCCGCCCCTT			30	44	-	N
	MA1536.1	NR2C2(var.2)	0.899977298246	GAGGGCGG	0.899977298246	GAGGGCGG	9	16	+
	MA1536.1	NR2C2(var.2)	0.894022440041	AGGGGCGG			31	38	+	N
	MA0597.1	THAP1	0.893325003055	CCGCCCTCT	0.893325003055	CCGCCCTCT	8	16	-
	MA0597.1	THAP1	0.835668664819	CCGCCCCTT			30	38	-	N
	MA0747.1	SP8	0.892914518627	GCCCCGCCCTCT	0.892914518627	GCCCCGCCCTCT	8	19	-
	MA0747.1	SP8	0.923317078662	GCCCCGCCCCTT			30	41	-	N
	MA0080.2	SPI1	0.892868515685	AGGAAGG	0.892868515685	AGGAAGG	27	33	+
	MA0080.2	SPI1	0.892868515685	AGGAAGG			49	55	+	N
	MA0746.2	SP3	0.888803092896	AGCCCCTCCCCTT	0.888803092896	AGCCCCTCCCCTT	52	64	-
	MA1522.1	MAZ	0.888202607081	GGCCCCGCCCT	0.888202607081	GGCCCCGCCCT	10	20	-
	MA1522.1	MAZ	0.900651568789	GGCCCCGCCCC			32	42	-	N
	MA0598.1	EHF	0.888100647376	CCTTCCTT	0.888100647376	CCTTCCTT	26	33	-
	MA0598.1	EHF	0.888100647376	CCTTCCTT			48	55	-	N
	MA0747.1	SP8	0.886044165162	GCCCCTCCCCTT	0.886044165162	GCCCCTCCCCTT	52	63	-
	MA0740.1	KLF14	0.879897033173	GGCCCCGCCCTCTC	0.879897033173	GGCCCCGCCCTCTC	7	20	-
	MA0740.1	KLF14	0.920835255843	GGCCCCGCCCCTTC			29	42	-	N
	MA1511.1	KLF10	0.879535752872	GCCCCTCCCCT	0.879535752872	GCCCCTCCCCT	53	63	-
	MA0080.1	SPI1	0.879291428875	CGGAAA	0.879291428875	CGGAAA	22	27	+
	MA0080.1	SPI1	0.879291428875	CGGAAA			44	49	+	N
	MA1653.1	ZNF148	0.877872076809	GGCCCCGCCCTC	0.877872076809	GGCCCCGCCCTC	9	20	-
	MA1653.1	ZNF148	0.878094292089	GGCCCCGCCCCT			31	42	-	N
	MA1525.1	NFATC4	0.877146350223	CGCGGAAAGG	0.877146350223	CGCGGAAAGG	20	29	+
	MA1525.1	NFATC4	0.877146350223	CGCGGAAAGG			42	51	+	N
	MA1515.1	KLF2	0.875968871942	AGCCCCTCCCC	0.875968871942	AGCCCCTCCCC	54	64	-
	MA0685.1	SP4	0.873987999232	GCGGCCCCGCCCTCTCC	0.873987999232	GCGGCCCCGCCCTCTCC	6	22	-
	MA0685.1	SP4	0.902177315701	GCGGCCCCGCCCCTTCC			28	44	-	N
	MA1564.1	SP9	0.871670243801	GCCCCTCCCCTT	0.871670243801	GCCCCTCCCCTT	52	63	-
	MA1102.2	CTCFL	0.870066404189	AGGAGAGGGCGG	0.870066404189	AGGAGAGGGCGG	5	16	+
	MA1102.2	CTCFL	0.823846843355	AGGAAGGGGCGG			27	38	+	N
	MA0470.1	E2F4	0.864532345922	CCGCGGAAAGG	0.864532345922	CCGCGGAAAGG	19	29	+
	MA0470.1	E2F4	0.864532345922	CCGCGGAAAGG			41	51	+	N
	MA1536.1	NR2C2(var.2)	0.862858275435	AAGGGGAG	0.862858275435	AAGGGGAG	52	59	+
	MA0057.1	MZF1(var.2)	0.859774440693	GGAAGGGGAG	0.859774440693	GGAAGGGGAG	50	59	+
	MA0645.1	ETV6	0.857631734593	CGCGGAAAGG	0.857631734593	CGCGGAAAGG	20	29	+
	MA0645.1	ETV6	0.857631734593	CGCGGAAAGG			42	51	+	N
	MA0599.1	KLF5	0.857270478631	CCCTCTCCTC	0.857270478631	CCCTCTCCTC	4	13	-
	MA1513.1	KLF15	0.856545646795	GCCCCTCCCCT	0.856545646795	GCCCCTCCCCT	53	63	-
	MA0748.2	YY2	0.856189023917	AGAGGGCGGGG	0.856189023917	AGAGGGCGGGG	8	18	+
	MA0640.2	ELF3	0.856071731694	CTCCCCTTCCTTTC	0.856071731694	CTCCCCTTCCTTTC	46	59	-
	MA0640.2	ELF3	0.852459861217	CGCCCCTTCCTTTC			24	37	-	N
	MA1107.2	KLF9	0.855909217074	CGGCCCCGCCCTCTCC	0.855909217074	CGGCCCCGCCCTCTCC	6	21	-
	MA1107.2	KLF9	0.830297231402	CGGCCCCGCCCCTTCC			28	43	-	N
	MA0057.1	MZF1(var.2)	0.855424858219	GAAGGGGAGG	0.855424858219	GAAGGGGAGG	51	60	+
	MA0057.1	MZF1(var.2)	0.823792364843	GAAGGGGCGG			29	38	+	N
	MA0090.2	TEAD1	0.854967728203	CCCCTTCCTT	0.854967728203	CCCCTTCCTT	26	35	-
	MA0090.2	TEAD1	0.854967728203	CCCCTTCCTT			48	57	-	N
	MA0056.1	MZF1	0.85436449622	CGAGGA	0.85436449622	CGAGGA	3	8	+
	MA0003.1	TFAP2A	0.854315735109	GCCCCGCCC	0.854315735109	GCCCCGCCC	11	19	-
	MA0003.1	TFAP2A	0.854315735109	GCCCCGCCC			33	41	-	N
	MA0599.1	KLF5	0.854129169685	TCCCCTTCCT	0.854129169685	TCCCCTTCCT	49	58	-
	MA0599.1	KLF5	0.873704432083	GCCCCTTCCT			27	36	-	N
	MA0062.3	GABPA	0.853861150745	TCCCCTTCCTTTCC	0.853861150745	TCCCCTTCCTTTCC	45	58	-
	MA0062.3	GABPA	0.852528369621	GCCCCTTCCTTTCC			23	36	-	N
	MA1512.1	KLF11	0.853810559319	GCCCCTCCCCT	0.853810559319	GCCCCTCCCCT	53	63	-
	MA0761.2	ETV1	0.853521937385	GGAAAGGAAGGGGA	0.853521937385	GGAAAGGAAGGGGA	45	58	+
	MA0761.2	ETV1	0.851394999255	GGAAAGGAAGGGGC			23	36	+	N
	MA1122.1	TFDP1	0.853388042102	CCGCGGAAAGG	0.853388042102	CCGCGGAAAGG	19	29	+
	MA1122.1	TFDP1	0.853388042102	CCGCGGAAAGG			41	51	+	N
	MA1578.1	VEZF1	0.852308198872	CCCTCCCCTT	0.852308198872	CCCTCCCCTT	52	61	-
	MA1578.1	VEZF1	0.852308198872	CCCGCCCCTT			30	39	-	N
	MA0528.2	ZNF263	0.85123924293	AAGGGGAGGGGC	0.85123924293	AAGGGGAGGGGC	52	63	+
	MA0080.1	SPI1	0.849143279849	GGAAAG	0.849143279849	GGAAAG	23	28	+
	MA0080.1	SPI1	0.849143279849	GGAAAG			45	50	+	N
	MA1522.1	MAZ	0.848775308003	CTCCCCTTCCT	0.848775308003	CTCCCCTTCCT	49	59	-
	MA1522.1	MAZ	0.86000565491	CGCCCCTTCCT			27	37	-	N
	MA0076.2	ELK4	0.848085858187	TCCTTTCCGCG	0.848085858187	TCCTTTCCGCG	20	30	-
	MA0076.2	ELK4	0.848085858187	TCCTTTCCGCG			42	52	-	N
	MA0474.2	ERG	0.846548294931	AAAGGAAGGG	0.846548294931	AAAGGAAGGG	25	34	+
	MA0474.2	ERG	0.846548294931	AAAGGAAGGG			47	56	+	N
	MA0765.2	ETV5	0.84559453336	CCCCTTCCTTT	0.84559453336	CCCCTTCCTTT	25	35	-
	MA0765.2	ETV5	0.84559453336	CCCCTTCCTTT			47	57	-	N
	MA0625.1	NFATC3	0.845417337779	CCTTTCCGCG	0.845417337779	CCTTTCCGCG	20	29	-
	MA0625.1	NFATC3	0.845417337779	CCTTTCCGCG			42	51	-	N
	MA1522.1	MAZ	0.84437240059	GCCCTCTCCTC	0.84437240059	GCCCTCTCCTC	4	14	-
	MA1535.1	NR2C1	0.844061789386	AGAGGGCGG	0.844061789386	AGAGGGCGG	8	16	+
	MA1535.1	NR2C1	0.834436415716	AAGGGGCGG			30	38	+	N
	MA0062.1	GABPA	0.842327453256	AAAGGAAGGG	0.842327453256	AAAGGAAGGG	25	34	+
	MA0062.1	GABPA	0.842327453256	AAAGGAAGGG			47	56	+	N
	MA1578.1	VEZF1	0.841957489295	CCCCTCCCCT	0.841957489295	CCCCTCCCCT	53	62	-
	MA1122.1	TFDP1	0.841943516863	GGGCGGGGCCG	0.841943516863	GGGCGGGGCCG	11	21	+
	MA1122.1	TFDP1	0.841943516863	GGGCGGGGCCG			33	43	+	N
	MA0475.2	FLI1	0.839250681041	AAAGGAAGGG	0.839250681041	AAAGGAAGGG	25	34	+
	MA0475.2	FLI1	0.839250681041	AAAGGAAGGG			47	56	+	N
	MA0156.2	FEV	0.838885644173	AAAGGAAGGG	0.838885644173	AAAGGAAGGG	25	34	+
	MA0156.2	FEV	0.838885644173	AAAGGAAGGG			47	56	+	N
	MA0673.1	NKX2-8	0.83751693977	CCTCTCCTC	0.83751693977	CCTCTCCTC	4	12	-
	MA0081.1	SPIB	0.837282521021	CGCGGAA	0.837282521021	CGCGGAA	20	26	+
	MA0081.1	SPIB	0.837282521021	CGCGGAA			42	48	+	N
	MA0162.4	EGR1	0.837264892596	CCGCGGCCCCGCCC	0.837264892596	CCGCGGCCCCGCCC	11	24	-
	MA0162.4	EGR1	0.837264892596	CCGCGGCCCCGCCC			33	46	-	N
	MA0471.2	E2F6	0.837076533803	GAGGGCGGGGCCG	0.837076533803	GAGGGCGGGGCCG	9	21	+
	MA0471.2	E2F6	0.83184950236	AGGGGCGGGGCCG			31	43	+	N
	MA0753.1	ZNF740	0.836410901848	GCCCCTCCCC	0.836410901848	GCCCCTCCCC	54	63	-
	MA0079.1	SP1	0.835743220296	AGGGCGGGGC	0.835743220296	AGGGCGGGGC	10	19	+
	MA0079.1	SP1	0.886785037923	GGGGCGGGGC			32	41	+	N
	MA0028.1	ELK1	0.835697499166	GCCGCGGAAA	0.835697499166	GCCGCGGAAA	18	27	+
	MA0028.1	ELK1	0.835697499166	GCCGCGGAAA			40	49	+	N
	MA1484.1	ETS2	0.835663209349	GAAAGGAAGG	0.835663209349	GAAAGGAAGG	24	33	+
	MA1484.1	ETS2	0.835663209349	GAAAGGAAGG			46	55	+	N
	MA0765.1	ETV5	0.834275401449	AAAGGAAGGG	0.834275401449	AAAGGAAGGG	25	34	+
	MA0765.1	ETV5	0.834275401449	AAAGGAAGGG			47	56	+	N
	MA0753.1	ZNF740	0.833919157146	CCCCTCCCCT	0.833919157146	CCCCTCCCCT	53	62	-
	MA1578.1	VEZF1	0.833204699258	CCCCGCCCTC	0.833204699258	CCCCGCCCTC	9	18	-
	MA1578.1	VEZF1	0.829786676002	CCCCGCCCCT			31	40	-	N
	MA0765.1	ETV5	0.832784643017	CGCGGAAAGG	0.832784643017	CGCGGAAAGG	20	29	+
	MA0765.1	ETV5	0.832784643017	CGCGGAAAGG			42	51	+	N
	MA0136.2	ELF5	0.831356859615	CCGCGGAAAGG	0.831356859615	CCGCGGAAAGG	19	29	+
	MA0136.2	ELF5	0.831356859615	CCGCGGAAAGG			41	51	+	N
	MA0162.4	EGR1	0.831194273561	CCCCGCCCTCTCCT	0.831194273561	CCCCGCCCTCTCCT	5	18	-
	MA0473.3	ELF1	0.83076422458	GGAAAGGAAGGGGA	0.83076422458	GGAAAGGAAGGGGA	45	58	+
	MA0473.3	ELF1	0.832137635138	GGAAAGGAAGGGGC			23	36	+	N
	MA0079.3	SP1	0.830480894873	CCCCTTCCTTT	0.830480894873	CCCCTTCCTTT	25	35	-
	MA0079.3	SP1	0.830480894873	CCCCTTCCTTT			47	57	-	N
	MA0753.1	ZNF740	0.830203207209	CCCCGCCCTC	0.830203207209	CCCCGCCCTC	9	18	-
	MA0753.1	ZNF740	0.817450224048	CCCCGCCCCT			31	40	-	N
	MA1107.1	KLF9	0.830094625431	GGCCCCGCCCTCT	0.830094625431	GGCCCCGCCCTCT	8	20	-
	MA1107.1	KLF9	0.824527105123	GGCCCCGCCCCTT			30	42	-	N
	MA0473.1	ELF1	0.829630749891	CGGAAAGGAAGGG	0.829630749891	CGGAAAGGAAGGG	22	34	+
	MA0473.1	ELF1	0.829630749891	CGGAAAGGAAGGG			44	56	+	N
	MA0136.2	ELF5	0.828797372559	GAAAGGAAGGG	0.828797372559	GAAAGGAAGGG	24	34	+
	MA0136.2	ELF5	0.828797372559	GAAAGGAAGGG			46	56	+	N
	MA0076.2	ELK4	0.828365027014	CCCCTTCCTTT	0.828365027014	CCCCTTCCTTT	25	35	-
	MA0076.2	ELK4	0.828365027014	CCCCTTCCTTT			47	57	-	N
	MA1516.1	KLF3	0.827060365222	AGCCCCTCCCC	0.827060365222	AGCCCCTCCCC	54	64	-
	MA0764.1	ETV4	0.826535079031	AAAGGAAGGG	0.826535079031	AAAGGAAGGG	25	34	+
	MA0764.1	ETV4	0.826535079031	AAAGGAAGGG			47	56	+	N
	MA0740.1	KLF14	0.826209991193	AGCCCCTCCCCTTC	0.826209991193	AGCCCCTCCCCTTC	51	64	-
	MA0079.3	SP1	0.82620072707	TCCCCTTCCTT	0.82620072707	TCCCCTTCCTT	48	58	-
	MA0079.3	SP1	0.841551025952	GCCCCTTCCTT			26	36	-	N
	MA1508.1	IKZF1	0.825709896895	CGGAAAGGAAGG	0.825709896895	CGGAAAGGAAGG	22	33	+
	MA1508.1	IKZF1	0.825709896895	CGGAAAGGAAGG			44	55	+	N
	MA0098.3	ETS1	0.825520134116	AAAGGAAGGG	0.825520134116	AAAGGAAGGG	25	34	+
	MA0098.3	ETS1	0.825520134116	AAAGGAAGGG			47	56	+	N
	MA0471.1	E2F6	0.823404084723	GAGAGGGCGGG	0.823404084723	GAGAGGGCGGG	7	17	+
	MA0645.1	ETV6	0.82246989639	AAAGGAAGGG	0.82246989639	AAAGGAAGGG	25	34	+
	MA0645.1	ETV6	0.82246989639	AAAGGAAGGG			47	56	+	N
	MA0079.2	SP1	0.822315180798	CCCCTTCCTT	0.822315180798	CCCCTTCCTT	26	35	-
	MA0079.2	SP1	0.822315180798	CCCCTTCCTT			48	57	-	N
	MA1522.1	MAZ	0.822268800269	TCCCCTTCCTT	0.822268800269	TCCCCTTCCTT	48	58	-
	MA1522.1	MAZ	0.828922357341	GCCCCTTCCTT			26	36	-	N
	MA0673.1	NKX2-8	0.821850096282	CCCCTTCCT	0.821850096282	CCCCTTCCT	27	35	-
	MA0673.1	NKX2-8	0.821850096282	CCCCTTCCT			49	57	-	N
	MA0079.2	SP1	0.821670558884	GCCCCTCCCC	0.821670558884	GCCCCTCCCC	54	63	-
	MA0028.1	ELK1	0.821330443408	GGAAAGGAAG	0.821330443408	GGAAAGGAAG	23	32	+
	MA0028.1	ELK1	0.821330443408	GGAAAGGAAG			45	54	+	N
	MA0528.1	ZNF263	0.821248702748	GGGGCCGCGGAAAGGAAGGGG	0.821248702748	GGGGCCGCGGAAAGGAAGGGG	15	35	+
	MA0528.1	ZNF263	0.821248702748	GGGGCCGCGGAAAGGAAGGGG			37	57	+	N
	MA0516.2	SP2	0.820526497483	CGCGGCCCCGCCCTCTC	0.820526497483	CGCGGCCCCGCCCTCTC	7	23	-
	MA0516.2	SP2	0.836634158521	CGCGGCCCCGCCCCTTC			29	45	-	N
	MA0673.1	NKX2-8	0.818893891554	CCCCTCCCC	0.818893891554	CCCCTCCCC	54	62	-
	MA1578.1	VEZF1	0.81848090828	CCGCCCCTTC	0.81848090828	CCTCCCCTTC	29	38	-
	MA1578.1	VEZF1	0.81848090828	CCTCCCCTTC			51	60	-	N
	MA0753.1	ZNF740	0.818008734615	CCCTCCCCTT	0.818008734615	CCCTCCCCTT	52	61	-
	MA0471.1	E2F6	0.815770408252	CCGCGGAAAGG	0.815770408252	CCGCGGAAAGG	19	29	+
	MA0471.1	E2F6	0.815770408252	CCGCGGAAAGG			41	51	+	N
	MA0528.1	ZNF263	0.815502387959	GAGGGCGGGGCCGCGGAAAGG	0.815502387959	GAGGGCGGGGCCGCGGAAAGG	9	29	+
	MA0528.1	ZNF263	0.806626782581	AGGGGCGGGGCCGCGGAAAGG			31	51	+	N
	MA1578.1	VEZF1	0.815003701364	CCCGCCCTCT	0.815003701364	CCCGCCCTCT	8	17	-
	MA0079.3	SP1	0.813478170094	CGCCCTCTCCT	0.813478170094	CGCCCTCTCCT	5	15	-
	MA0475.2	FLI1	0.813152474177	CGCGGAAAGG	0.813152474177	CGCGGAAAGG	20	29	+
	MA0475.2	FLI1	0.813152474177	CGCGGAAAGG			42	51	+	N
	MA0039.3	KLF4	0.812739876919	CCCCGCCCTCT	0.812739876919	CCCCGCCCTCT	8	18	-
	MA0130.1	ZNF354C	0.812665023007	CTCCTC	0.812665023007	CTCCTC	4	9	-
	MA0130.1	ZNF354C	0.812665023007	CTCCCC	0.812665023007	CTCCCC	54	59	-	N
	MA0761.1	ETV1	0.812508546758	AAAGGAAGGG	0.812508546758	AAAGGAAGGG	25	34	+
	MA0761.1	ETV1	0.812508546758	AAAGGAAGGG			47	56	+	N
	MA0079.3	SP1	0.811897152165	CCCTCTCCTCG	0.811897152165	CCCTCTCCTCG	3	13	-
	MA0098.3	ETS1	0.81185082393	CGCGGAAAGG	0.81185082393	CGCGGAAAGG	20	29	+
	MA0098.3	ETS1	0.81185082393	CGCGGAAAGG			42	51	+	N
	MA1583.1	ZFP57	0.810882785722	GCGGGGCCGCGGA	0.810882785722	GCGGGGCCGCGGA	13	25	+
	MA1583.1	ZFP57	0.810882785722	GCGGGGCCGCGGA			35	47	+	N
	MA1563.1	SOX18	0.810801036142	GGCCCCGC	0.810801036142	GGCCCCGC	13	20	-
	MA1563.1	SOX18	0.810801036142	GGCCCCGC			35	42	-	N
	MA0764.1	ETV4	0.809838777079	CGCGGAAAGG	0.809838777079	CGCGGAAAGG	20	29	+
	MA0764.1	ETV4	0.809838777079	CGCGGAAAGG			42	51	+	N
	MA0098.1	ETS1	0.809827219442	TCTCCT	0.809827219442	TCTCCT	5	10	-
	MA0506.1	NRF1	0.809771756375	GCGGGGCCGCG	0.809771756375	GCGGGGCCGCG	13	23	+
	MA0506.1	NRF1	0.809771756375	GCGGGGCCGCG			35	45	+	N
	MA0598.3	EHF	0.809686054123	TCCCCTTCCTTTCCG	0.809686054123	TCCCCTTCCTTTCCG	44	58	-
	MA0598.3	EHF	0.812619517226	GCCCCTTCCTTTCCG			22	36	-	N
	MA0474.2	ERG	0.809350978187	CGCGGAAAGG	0.809350978187	CGCGGAAAGG	20	29	+
	MA0474.2	ERG	0.809350978187	CGCGGAAAGG			42	51	+	N
	MA0516.1	SP2	0.808506921672	CGCCCTCTCCTCGCG	0.808506921672	CGCCCTCTCCTCGCG	1	15	-
	MA0475.1	FLI1	0.808198688038	CGCGGAAAGGA	0.808198688038	CGCGGAAAGGA	20	30	+
	MA0475.1	FLI1	0.808198688038	CGCGGAAAGGA			42	52	+	N
	MA1548.1	PLAGL2	0.807507990039	GCGGCCCCGC	0.807507990039	GCGGCCCCGC	13	22	-
	MA1548.1	PLAGL2	0.807507990039	GCGGCCCCGC			35	44	-	N
	MA0156.2	FEV	0.807113260785	CGCGGAAAGG	0.807113260785	CGCGGAAAGG	20	29	+
	MA0156.2	FEV	0.807113260785	CGCGGAAAGG			42	51	+	N
	MA0673.1	NKX2-8	0.80677883334	CTCCTCGCG	0.80677883334	CTCCTCGCG	1	9	-
	MA1102.1	CTCFL	0.806648448257	GAGGAGAGGGCGGG	0.806648448257	GAGGAGAGGGCGGG	4	17	+
	MA0506.1	NRF1	0.805445352448	GCGGCCCCGCC	0.805445352448	GCGGCCCCGCC	12	22	-
	MA0506.1	NRF1	0.805445352448	GCGGCCCCGCC			34	44	-	N
	MA0470.1	E2F4	0.80538046623	GGGCGGGGCCG	0.80538046623	GGGCGGGGCCG	11	21	+
	MA0470.1	E2F4	0.80538046623	GGGCGGGGCCG			33	43	+	N
	MA0516.1	SP2	0.805204879646	CCCCTTCCTTTCCGC	0.805204879646	CCCCTTCCTTTCCGC	21	35	-
	MA0516.1	SP2	0.805204879646	CCCCTTCCTTTCCGC			43	57	-	N
	MA0850.1	FOXP3	0.804588703625	GAAAGGA	0.804588703625	GAAAGGA	24	30	+
	MA0850.1	FOXP3	0.804588703625	GAAAGGA			46	52	+	N
	MA0753.2	ZNF740	0.803483141022	CGGCCCCGCCCTC	0.803483141022	CGGCCCCGCCCTC	9	21	-
	MA1578.1	VEZF1	0.803023232067	CCGCCCTCTC	0.803023232067	CCGCCCTCTC	7	16	-
	MA1583.1	ZFP57	0.802475681345	TCCTTTCCGCGGC	0.802475681345	TCCTTTCCGCGGC	18	30	-
	MA1583.1	ZFP57	0.802475681345	TCCTTTCCGCGGC			40	52	-	N
	MA0003.1	TFAP2A	0.802134609243	GCCGCGGAA	0.802134609243	GCCGCGGAA	18	26	+
	MA0003.1	TFAP2A	0.802134609243	GCCGCGGAA			40	48	+	N
	MA1536.1	NR2C2(var.2)	0.801447016132	GGGGCCGC	0.801447016132	GGGGCCGC	15	22	+
	MA1536.1	NR2C2(var.2)	0.801447016132	GGGGCCGC			37	44	+	N
	MA1650.1	ZBTB14	0.801346688124	GGCCGCGGAAAG	0.801346688124	GGCCGCGGAAAG	17	28	+
	MA1650.1	ZBTB14	0.801346688124	GGCCGCGGAAAG			39	50	+	N
	MA1548.1	PLAGL2	0.801325117733	CGGGGCCGCG	0.801325117733	CGGGGCCGCG	14	23	+
	MA1548.1	PLAGL2	0.801325117733	CGGGGCCGCG			36	45	+	N
	MA0081.2	SPIB	0.801124312565	CTCCCCTTCCTTTCCG	0.801124312565	CTCCCCTTCCTTTCCG	44	59	-
	MA0753.1	ZNF740	0.80083881538	GCCCCGCCCT	0.80083881538	GCCCCGCCCT	10	19	-
	MA0753.1	ZNF740	0.830080544084	GCCCCGCCCC			32	41	-	N
	MA0761.1	ETV1	0.800618554186	CGCGGAAAGG	0.800618554186	CGCGGAAAGG	20	29	+
	MA0761.1	ETV1	0.800618554186	CGCGGAAAGG			42	51	+	N
	MA0473.1	ELF1	0.800535729084	GGCCGCGGAAAGG	0.800535729084	GGCCGCGGAAAGG	17	29	+
	MA0473.1	ELF1	0.800535729084	GGCCGCGGAAAGG			39	51	+	N
	MA0162.2	EGR1	0.800457016865	TCCGCGGCCCCGCC	0.800457016865	TCCGCGGCCCCGCC	12	25	-
	MA0162.2	EGR1	0.800457016865	TCCGCGGCCCCGCC			34	47	-	N
	MA0003.1	TFAP2A	0.800405528859	GCCCCTCCC	0.800405528859	GCCCCTCCC	55	63	-
	MA0750.2	ZBTB7A	0.8070192263	GAAAGGAAGGGGC			24	36	+	N
	MA1599.1	ZNF682	0.814197825644	GCGGCCCCGCCCCTTC			29	44	-	N
	MA0657.1	KLF13	0.81755416531	CGGCCCCGCCCCTTCCTT			26	43	-	N
	MA0516.1	SP2	0.815947612425	GCCCCTTCCTTTCCG			22	36	-	N
	Genomic coordinates (GRCh37) → chr5:1.295.183-1.295.224
			c.1-110_1-89dup sequence GGGCGGGGCCGCGGAAAGGAAGGGGAGGGGCTGCGGAAAGGAAGGGGAGGGGCTGGGAGGGCCC		WILDTYPE sequence GGGCGGGGCCGCGGAAAGGAAGGGGAGGGGCTGGGAGGGCCC
	Matrix ID	Name	Relative score	Predicted sequence	Relative score	Predicted sequence	Start	End	Strand	Status
	MA0098.1	ETS1	0.999999998542	TTTCCG	0.999999998542	TTTCCG	12	17	-
	MA0098.1	ETS1	0.999999998542	TTTCCG			34	39	-	N
	MA0098.1	ETS1	0.992421537975	CTTCCT	0.992421537975	CTTCCT	17	22	-
	MA0098.1	ETS1	0.992421537975	CTTCCT			39	44	-	N
	MA0599.1	KLF5	0.99220134828	GCCCCTCCCC	0.99220134828	GCCCCTCCCC	22	31	-
	MA0599.1	KLF5	0.99220134828	GCCCCTCCCC			44	53	-	N
	MA1522.1	MAZ	0.984582661228	AGCCCCTCCCC	0.984582661228	AGCCCCTCCCC	22	32	-
	MA1522.1	MAZ	0.984582661228	AGCCCCTCCCC			44	54	-	N
	MA0080.1	SPI1	0.977897674057	AGGAAG	0.977897674057	AGGAAG	17	22	+
	MA0080.1	SPI1	0.977897674057	AGGAAG			39	44	+	N
	MA0079.3	SP1	0.977359932093	GCCCCTCCCCT	0.977359932093	GCCCCTCCCCT	21	31	-
	MA0079.3	SP1	0.977359932093	GCCCCTCCCCT			43	53	-	N
	MA0764.2	ETV4	0.955799932627	AAAGGAAGGG	0.955799932627	AAAGGAAGGG	15	24	+
	MA0764.2	ETV4	0.955799932627	AAAGGAAGGG			37	46	+	N
	MA0056.1	MZF1	0.947676605646	AGGGGA	0.947676605646	AGGGGA	21	26	+
	MA0056.1	MZF1	0.947676605646	AGGGGA			43	48	+	N
	MA0516.1	SP2	0.938056172863	GCCCCTCCCCTTCCT	0.938056172863	GCCCCTCCCCTTCCT	17	31	-
	MA0516.1	SP2	0.938056172863	GCCCCTCCCCTTCCT			39	53	-	N
	MA0079.2	SP1	0.92938961985	CCCCTCCCCT	0.92938961985	CCCCTCCCCT	21	30	-
	MA0079.2	SP1	0.92938961985	CCCCTCCCCT			43	52	-	N
	MA0079.1	SP1	0.926503458836	GGGGCTGGGA	0.926503458836	GGGGCTGGGA	49	58	+
	MA1653.1	ZNF148	0.922228206232	AGCCCCTCCCCT	0.922228206232	AGCCCCTCCCCT	21	32	-
	MA1653.1	ZNF148	0.922228206232	AGCCCCTCCCCT			43	54	-	N
	MA0081.1	SPIB	0.917358669671	AAAGGAA	0.917358669671	AAAGGAA	15	21	+
	MA0081.1	SPIB	0.917358669671	AAAGGAA			37	43	+	N
	MA0741.1	KLF16	0.91240254058	GCCCCTCCCCT	0.91240254058	GCCCCTCCCCT	21	31	-
	MA0741.1	KLF16	0.91240254058	GCCCCTCCCCT			43	53	-	N
	MA0475.1	FLI1	0.909856523661	AAAGGAAGGGG	0.909856523661	AAAGGAAGGGG	15	25	+
	MA0475.1	FLI1	0.909856523661	AAAGGAAGGGG			37	47	+	N
	MA0162.2	EGR1	0.908970716525	GCCCCTCCCCTTCC	0.908970716525	GCCCCTCCCCTTCC	18	31	-
	MA0162.2	EGR1	0.908970716525	GCCCCTCCCCTTCC			40	53	-	N
	MA0746.1	SP3	0.905080933153	GCCCCTCCCCT	0.905080933153	GCCCCTCCCCT	21	31	-
	MA0746.1	SP3	0.905080933153	GCCCCTCCCCT			43	53	-	N
	MA0039.4	KLF4	0.90199274692	AGCCCCTCCCCT	0.90199274692	AGCCCCTCCCCT	21	32	-
	MA0039.4	KLF4	0.90199274692	AGCCCCTCCCCT			43	54	-	N
	MA0080.2	SPI1	0.892868515685	AGGAAGG	0.892868515685	AGGAAGG	17	23	+
	MA0080.2	SPI1	0.892868515685	AGGAAGG			39	45	+	N
	MA0746.2	SP3	0.888803092896	AGCCCCTCCCCTT	0.888803092896	AGCCCCTCCCCTT	20	32	-
	MA0746.2	SP3	0.888803092896	AGCCCCTCCCCTT			42	54	-	N
	MA0598.1	EHF	0.888100647376	CCTTCCTT	0.888100647376	CCTTCCTT	16	23	-
	MA0598.1	EHF	0.888100647376	CCTTCCTT			38	45	-	N
	MA0747.1	SP8	0.886044165162	GCCCCTCCCCTT	0.886044165162	GCCCCTCCCCTT	20	31	-
	MA0747.1	SP8	0.886044165162	GCCCCTCCCCTT			42	53	-	N
	MA0079.3	SP1	0.883498531962	GGCCCTCCCAG	0.883498531962	GGCCCTCCCAG	53	63	-
	MA1511.1	KLF10	0.879535752872	GCCCCTCCCCT	0.879535752872	GCCCCTCCCCT	21	31	-
	MA1511.1	KLF10	0.879535752872	GCCCCTCCCCT			43	53	-	N
	MA0080.1	SPI1	0.879291428875	CGGAAA	0.879291428875	CGGAAA	12	17	+
	MA0080.1	SPI1	0.879291428875	CGGAAA			34	39	+	N
	MA0079.4	SP1	0.878907784541	CCAGCCCCTCCCCTT	0.878907784541	CCAGCCCCTCCCCTT	42	56	-
	MA0079.4	SP1	0.874908401769	GCAGCCCCTCCCCTT			20	34	-	N
	MA1525.1	NFATC4	0.877146350223	CGCGGAAAGG	0.877146350223	CGCGGAAAGG	10	19	+
	MA1525.1	NFATC4	0.874145865961	TGCGGAAAGG			32	41	+	N
	MA1515.1	KLF2	0.875968871942	AGCCCCTCCCC	0.875968871942	AGCCCCTCCCC	22	32	-
	MA1515.1	KLF2	0.875968871942	AGCCCCTCCCC			44	54	-	N
	MA0599.1	KLF5	0.875318634629	GGCCCTCCCA	0.875318634629	GGCCCTCCCA	54	63	-
	MA0079.2	SP1	0.874204584882	CCCAGCCCCT	0.874204584882	CCCAGCCCCT	48	57	-
	MA1564.1	SP9	0.871670243801	GCCCCTCCCCTT	0.871670243801	GCCCCTCCCCTT	20	31	-
	MA1564.1	SP9	0.871670243801	GCCCCTCCCCTT			42	53	-	N
	MA0599.1	KLF5	0.867594429316	TCCCAGCCCC	0.867594429316	TCCCAGCCCC	49	58	-
	MA0162.2	EGR1	0.866824713962	CTCCCAGCCCCTCC	0.866824713962	CTCCCAGCCCCTCC	46	59	-
	MA1522.1	MAZ	0.866569502739	GGGCCCTCCCA	0.866569502739	GGGCCCTCCCA	54	64	-
	MA0516.1	SP2	0.866482332637	GGCCCTCCCAGCCCC	0.866482332637	GGCCCTCCCAGCCCC	49	63	-
	MA0470.1	E2F4	0.864532345922	CCGCGGAAAGG	0.864532345922	CCGCGGAAAGG	9	19	+
	MA0079.3	SP1	0.863955514994	TCCCAGCCCCT	0.863955514994	TCCCAGCCCCT	48	58	-
	MA1536.1	NR2C2(var.2)	0.862858275435	AAGGGGAG	0.862858275435	AAGGGGAG	20	27	+
	MA1536.1	NR2C2(var.2)	0.862858275435	AAGGGGAG			42	49	+	N
	MA0057.1	MZF1(var.2)	0.859774440693	GGAAGGGGAG	0.859774440693	GGAAGGGGAG	18	27	+
	MA0057.1	MZF1(var.2)	0.859774440693	GGAAGGGGAG			40	49	+	N
	MA0516.1	SP2	0.858108940437	TCCCAGCCCCTCCCC	0.858108940437	TCCCAGCCCCTCCCC	44	58	-
	MA0516.2	SP2	0.857799217018	CCCAGCCCCTCCCCTTC	0.857799217018	CCCAGCCCCTCCCCTTC	41	57	-
	MA0516.2	SP2	0.840470378507	CGCAGCCCCTCCCCTTC			19	35	-	N
	MA0645.1	ETV6	0.857631734593	CGCGGAAAGG	0.857631734593	CGCGGAAAGG	10	19	+
	MA0645.1	ETV6	0.828498977279	TGCGGAAAGG			32	41	+	N
	MA1513.1	KLF15	0.856545646795	GCCCCTCCCCT	0.856545646795	GCCCCTCCCCT	21	31	-
	MA1513.1	KLF15	0.856545646795	GCCCCTCCCCT			43	53	-	N
	MA0640.2	ELF3	0.856071731694	CTCCCCTTCCTTTC	0.856071731694	CTCCCCTTCCTTTC	14	27	-
	MA0640.2	ELF3	0.856071731694	CTCCCCTTCCTTTC			36	49	-	N
	MA0057.1	MZF1(var.2)	0.855424858219	GAAGGGGAGG	0.855424858219	GAAGGGGAGG	19	28	+
	MA0057.1	MZF1(var.2)	0.855424858219	GAAGGGGAGG			41	50	+	N
	MA0090.2	TEAD1	0.854967728203	CCCCTTCCTT	0.854967728203	CCCCTTCCTT	16	25	-
	MA0090.2	TEAD1	0.854967728203	CCCCTTCCTT			38	47	-	N
	MA0685.1	SP4	0.854915393487	CCAGCCCCTCCCCTTCC	0.854915393487	CCAGCCCCTCCCCTTCC	40	56	-
	MA0685.1	SP4	0.847472938577	GCAGCCCCTCCCCTTCC			18	34	-	N
	MA0003.1	TFAP2A	0.854315735109	GCCCCGCCC	0.854315735109	GCCCCGCCC	1	9	-
	MA0599.1	KLF5	0.854129169685	TCCCCTTCCT	0.854129169685	TCCCCTTCCT	17	26	-
	MA0599.1	KLF5	0.854129169685	TCCCCTTCCT			39	48	-	N
	MA0062.3	GABPA	0.853861150745	TCCCCTTCCTTTCC	0.853861150745	TCCCCTTCCTTTCC	13	26	-
	MA0062.3	GABPA	0.853861150745	TCCCCTTCCTTTCC			35	48	-	N
	MA1512.1	KLF11	0.853810559319	GCCCCTCCCCT	0.853810559319	GCCCCTCCCCT	21	31	-
	MA1512.1	KLF11	0.853810559319	GCCCCTCCCCT			43	53	-	N
	MA0761.2	ETV1	0.853521937385	GGAAAGGAAGGGGA	0.853521937385	GGAAAGGAAGGGGA	13	26	+
	MA0761.2	ETV1	0.853521937385	GGAAAGGAAGGGGA			35	48	+	N
	MA1122.1	TFDP1	0.853388042102	CCGCGGAAAGG	0.853388042102	CCGCGGAAAGG	9	19	+
	MA1122.1	TFDP1	0.801226467044	CTGCGGAAAGG			31	41	+	N
	MA1578.1	VEZF1	0.852308198872	CCCTCCCCTT	0.852308198872	CCCTCCCCTT	20	29	-
	MA1578.1	VEZF1	0.852308198872	CCCTCCCCTT			42	51	-	N
	MA0528.2	ZNF263	0.85123924293	AAGGGGAGGGGC	0.85123924293	AAGGGGAGGGGC	20	31	+
	MA0528.2	ZNF263	0.85123924293	AAGGGGAGGGGC			42	53	+	N
	MA0080.1	SPI1	0.849143279849	GGAAAG	0.849143279849	GGAAAG	13	18	+
	MA0080.1	SPI1	0.849143279849	GGAAAG			35	40	+	N
	MA1522.1	MAZ	0.848775308003	CTCCCCTTCCT	0.848775308003	CTCCCCTTCCT	17	27	-
	MA1522.1	MAZ	0.848775308003	CTCCCCTTCCT			39	49	-	N
	MA0076.2	ELK4	0.848085858187	TCCTTTCCGCG	0.848085858187	TCCTTTCCGCG	10	20	-
	MA0076.2	ELK4	0.830040825721	TCCTTTCCGCA			32	42	-	N
	MA0474.2	ERG	0.846548294931	AAAGGAAGGG	0.846548294931	AAAGGAAGGG	15	24	+
	MA0474.2	ERG	0.846548294931	AAAGGAAGGG			37	46	+	N
	MA0765.2	ETV5	0.84559453336	CCCCTTCCTTT	0.84559453336	CCCCTTCCTTT	15	25	-
	MA0765.2	ETV5	0.84559453336	CCCCTTCCTTT			37	47	-	N
	MA0625.1	NFATC3	0.845417337779	CCTTTCCGCG	0.845417337779	CCTTTCCGCG	10	19	-
	MA0625.1	NFATC3	0.853069692301	CCTTTCCGCA			32	41	-	N
	MA0057.1	MZF1(var.2)	0.845241472123	GGAGGGGCTG	0.845241472123	GGAGGGGCTG	24	33	+
	MA0057.1	MZF1(var.2)	0.845241472123	GGAGGGGCTG			46	55	+	N
	MA0062.1	GABPA	0.842327453256	AAAGGAAGGG	0.842327453256	AAAGGAAGGG	15	24	+
	MA0062.1	GABPA	0.842327453256	AAAGGAAGGG			37	46	+	N
	MA1578.1	VEZF1	0.841957489295	CCCCTCCCCT	0.841957489295	CCCCTCCCCT	21	30	-
	MA1578.1	VEZF1	0.841957489295	CCCCTCCCCT			43	52	-	N
	MA1122.1	TFDP1	0.841943516863	GGGCGGGGCCG	0.841943516863	GGGCGGGGCCG	1	11	+
	MA0475.2	FLI1	0.839250681041	AAAGGAAGGG	0.839250681041	AAAGGAAGGG	15	24	+
	MA0475.2	FLI1	0.839250681041	AAAGGAAGGG			37	46	+	N
	MA0156.2	FEV	0.838885644173	AAAGGAAGGG	0.838885644173	AAAGGAAGGG	15	24	+
	MA0156.2	FEV	0.838885644173	AAAGGAAGGG			37	46	+	N
	MA0081.1	SPIB	0.837282521021	CGCGGAA	0.837282521021	CGCGGAA	10	16	+
	MA0081.1	SPIB	0.956734746605	TGCGGAA			32	38	+	N
	MA0162.4	EGR1	0.837264892596	CCGCGGCCCCGCCC	0.837264892596	CCGCGGCCCCGCCC	1	14	-
	MA0753.1	ZNF740	0.836410901848	GCCCCTCCCC	0.836410901848	GCCCCTCCCC	22	31	-
	MA0753.1	ZNF740	0.836410901848	GCCCCTCCCC			44	53	-	N
	MA0028.1	ELK1	0.835697499166	GCCGCGGAAA	0.835697499166	GCCGCGGAAA	8	17	+
	MA0028.1	ELK1	0.843951324147	GCTGCGGAAA			30	39	+	N
	MA1484.1	ETS2	0.835663209349	GAAAGGAAGG	0.835663209349	GAAAGGAAGG	14	23	+
	MA1484.1	ETS2	0.835663209349	GAAAGGAAGG			36	45	+	N
	MA0528.1	ZNF263	0.835306597848	GGAAGGGGAGGGGCTGGGAGG	0.835306597848	GGAAGGGGAGGGGCTGGGAGG	40	60	+
	MA0765.1	ETV5	0.834275401449	AAAGGAAGGG	0.834275401449	AAAGGAAGGG	15	24	+
	MA0765.1	ETV5	0.834275401449	AAAGGAAGGG			37	46	+	N
	MA0753.1	ZNF740	0.833919157146	CCCCTCCCCT	0.833919157146	CCCCTCCCCT	21	30	-
	MA0753.1	ZNF740	0.833919157146	CCCCTCCCCT			43	52	-	N
	MA1515.1	KLF2	0.833167097327	GGGCCCTCCCA	0.833167097327	GGGCCCTCCCA	54	64	-
	MA0079.3	SP1	0.833158966709	CTCCCAGCCCC	0.833158966709	CTCCCAGCCCC	49	59	-
	MA0765.1	ETV5	0.832784643017	CGCGGAAAGG	0.832784643017	CGCGGAAAGG	10	19	+
	MA0765.1	ETV5	0.849911230953	TGCGGAAAGG			32	41	+	N
	MA1513.1	KLF15	0.832708261573	TCCCAGCCCCT	0.832708261573	TCCCAGCCCCT	48	58	-
	MA0136.2	ELF5	0.831356859615	CCGCGGAAAGG	0.831356859615	CCGCGGAAAGG	9	19	+
	MA0136.2	ELF5	0.805405396408	CTGCGGAAAGG			31	41	+	N
	MA0510.1	RFX5	0.831068031769	CCTCCCAGCCCCTCC	0.831068031769	CCTCCCAGCCCCTCC	46	60	-
	MA0510.1	RFX5	0.801158673158	TTCCGCAGCCCCTCC			24	38	-	N
	MA0473.3	ELF1	0.83076422458	GGAAAGGAAGGGGA	0.83076422458	GGAAAGGAAGGGGA	13	26	+
	MA0473.3	ELF1	0.83076422458	GGAAAGGAAGGGGA			35	48	+	N
	MA0079.3	SP1	0.830480894873	CCCCTTCCTTT	0.830480894873	CCCCTTCCTTT	15	25	-
	MA0079.3	SP1	0.830480894873	CCCCTTCCTTT			37	47	-	N
	MA0528.1	ZNF263	0.829977428787	AAAGGAAGGGGAGGGGCTGGG	0.829977428787	AAAGGAAGGGGAGGGGCTGGG	37	57	+
	MA0473.1	ELF1	0.829630749891	CGGAAAGGAAGGG	0.829630749891	CGGAAAGGAAGGG	12	24	+
	MA0473.1	ELF1	0.829630749891	CGGAAAGGAAGGG			34	46	+	N
	MA0136.2	ELF5	0.828797372559	GAAAGGAAGGG	0.828797372559	GAAAGGAAGGG	14	24	+
	MA0136.2	ELF5	0.828797372559	GAAAGGAAGGG			36	46	+	N
	MA0741.1	KLF16	0.828787736689	TCCCAGCCCCT	0.828787736689	TCCCAGCCCCT	48	58	-
	MA0516.1	SP2	0.828536839759	CTCCCAGCCCCTCCC	0.828536839759	CTCCCAGCCCCTCCC	45	59	-
	MA0076.2	ELK4	0.828365027014	CCCCTTCCTTT	0.828365027014	CCCCTTCCTTT	15	25	-
	MA0076.2	ELK4	0.828365027014	CCCCTTCCTTT			37	47	-	N
	MA0528.1	ZNF263	0.827718991895	AGGGGAGGGGCTGGGAGGGCC	0.827718991895	AGGGGAGGGGCTGGGAGGGCC	43	63	+
	MA0528.1	ZNF263	0.856878797915	AGGGGAGGGGCTGCGGAAAGG			21	41	+	N
	MA0599.1	KLF5	0.827340958115	CTCCCAGCCC	0.827340958115	CTCCCAGCCC	50	59	-
	MA1516.1	KLF3	0.827060365222	AGCCCCTCCCC	0.827060365222	AGCCCCTCCCC	22	32	-
	MA1516.1	KLF3	0.827060365222	AGCCCCTCCCC			44	54	-	N
	MA1116.1	RBPJ	0.826755130779	GCTGGGAGGG	0.826755130779	GCTGGGAGGG	52	61	+
	MA0764.1	ETV4	0.826535079031	AAAGGAAGGG	0.826535079031	AAAGGAAGGG	15	24	+
	MA0764.1	ETV4	0.826535079031	AAAGGAAGGG			37	46	+	N
	MA0740.1	KLF14	0.826209991193	AGCCCCTCCCCTTC	0.826209991193	AGCCCCTCCCCTTC	19	32	-
	MA0740.1	KLF14	0.826209991193	AGCCCCTCCCCTTC			41	54	-	N
	MA0079.3	SP1	0.82620072707	TCCCCTTCCTT	0.82620072707	TCCCCTTCCTT	16	26	-
	MA0079.3	SP1	0.82620072707	TCCCCTTCCTT			38	48	-	N
	MA0673.1	NKX2-8	0.825859742534	GCCCTCCCA	0.825859742534	GCCCTCCCA	54	62	-
	MA1508.1	IKZF1	0.825709896895	CGGAAAGGAAGG	0.825709896895	CGGAAAGGAAGG	12	23	+
	MA1508.1	IKZF1	0.825709896895	CGGAAAGGAAGG			34	45	+	N
	MA0056.1	MZF1	0.825552683	CTGGGA	0.825552683	CTGGGA	53	58	+
	MA0098.3	ETS1	0.825520134116	AAAGGAAGGG	0.825520134116	AAAGGAAGGG	15	24	+
	MA0098.3	ETS1	0.825520134116	AAAGGAAGGG			37	46	+	N
	MA0471.2	E2F6	0.823943450661	AGGGGCTGGGAGG	0.823943450661	AGGGGCTGGGAGG	48	60	+
	MA1491.1	GLI3	0.823448052633	GGCCCTCCCAGCCCC	0.823448052633	GGCCCTCCCAGCCCC	49	63	-
	MA0528.2	ZNF263	0.822676707084	GCTGGGAGGGCC	0.822676707084	GCTGGGAGGGCC	52	63	+
	MA0645.1	ETV6	0.82246989639	AAAGGAAGGG	0.82246989639	AAAGGAAGGG	15	24	+
	MA0645.1	ETV6	0.82246989639	AAAGGAAGGG			37	46	+	N
	MA0079.2	SP1	0.822315180798	CCCCTTCCTT	0.822315180798	CCCCTTCCTT	16	25	-
	MA0079.2	SP1	0.822315180798	CCCCTTCCTT			38	47	-	N
	MA1522.1	MAZ	0.822268800269	TCCCCTTCCTT	0.822268800269	TCCCCTTCCTT	16	26	-
	MA1522.1	MAZ	0.822268800269	TCCCCTTCCTT			38	48	-	N
	MA0673.1	NKX2-8	0.821850096282	CCCCTTCCT	0.821850096282	CCCCTTCCT	17	25	-
	MA0673.1	NKX2-8	0.821850096282	CCCCTTCCT			39	47	-	N
	MA0079.2	SP1	0.821670558884	GCCCCTCCCC	0.821670558884	GCCCCTCCCC	22	31	-
	MA0079.2	SP1	0.821670558884	GCCCCTCCCC			44	53	-	N
	MA0028.1	ELK1	0.821330443408	GGAAAGGAAG	0.821330443408	GGAAAGGAAG	13	22	+
	MA0028.1	ELK1	0.821330443408	GGAAAGGAAG			35	44	+	N
	MA0528.1	ZNF263	0.821248702748	GGGGCCGCGGAAAGGAAGGGG	0.821248702748	GGGGCCGCGGAAAGGAAGGGG	5	25	+
	MA0528.1	ZNF263	0.824524738193	GGGGCTGCGGAAAGGAAGGGG			27	47	+	N
	MA0471.1	E2F6	0.820886069461	GGCTGGGAGGG	0.820886069461	GGCTGGGAGGG	51	61	+
	MA1514.1	KLF17	0.820841728947	GCCCTCCCAGCCCCT	0.820841728947	GCCCTCCCAGCCCCT	48	62	-
	MA0673.1	NKX2-8	0.818893891554	CCCCTCCCC	0.818893891554	CCCCTCCCC	22	30	-
	MA0673.1	NKX2-8	0.818893891554	CCCCTCCCC			44	52	-	N
	MA1578.1	VEZF1	0.81848090828	CCTCCCCTTC	0.81848090828	CCTCCCCTTC	19	28	-
	MA1578.1	VEZF1	0.81848090828	CCTCCCCTTC			41	50	-	N
	MA0753.1	ZNF740	0.818008734615	CCCTCCCCTT	0.818008734615	CCCTCCCCTT	20	29	-
	MA0753.1	ZNF740	0.818008734615	CCCTCCCCTT			42	51	-	N
	MA0471.1	E2F6	0.815770408252	CCGCGGAAAGG	0.815770408252	CCGCGGAAAGG	9	19	+
	MA0597.1	THAP1	0.81453904016	CCTCCCAGC	0.81453904016	CCTCCCAGC	52	60	-
	MA0528.1	ZNF263	0.813937709044	GAAGGGGAGGGGCTGGGAGGG	0.813937709044	GAAGGGGAGGGGCTGGGAGGG	41	61	+
	MA0475.2	FLI1	0.813152474177	CGCGGAAAGG	0.813152474177	CGCGGAAAGG	10	19	+
	MA0475.2	FLI1	0.834730068995	TGCGGAAAGG			32	41	+	N
	MA0130.1	ZNF354C	0.812665023007	CTCCCC	0.812665023007	CTCCCC	22	27	-
	MA0130.1	ZNF354C	0.812665023007	CTCCCC			44	49	-	N
	MA0761.1	ETV1	0.812508546758	AAAGGAAGGG	0.812508546758	AAAGGAAGGG	15	24	+
	MA0761.1	ETV1	0.812508546758	AAAGGAAGGG			37	46	+	N
	MA0470.1	E2F4	0.812388279946	GGGCTGGGAGG	0.812388279946	GGGCTGGGAGG	50	60	+
	MA1513.1	KLF15	0.812295721702	GGCCCTCCCAG	0.812295721702	GGCCCTCCCAG	53	63	-
	MA0753.2	ZNF740	0.812145181206	CAGCCCCTCCCCT	0.812145181206	CAGCCCCTCCCCT	21	33	-
	MA0753.2	ZNF740	0.812145181206	CAGCCCCTCCCCT			43	55	-	N
	MA0746.2	SP3	0.812089968376	GGGCCCTCCCAGC	0.812089968376	GGGCCCTCCCAGC	52	64	-
	MA0098.3	ETS1	0.81185082393	CGCGGAAAGG	0.81185082393	CGCGGAAAGG	10	19	+
	MA0098.3	ETS1	0.81503239974	TGCGGAAAGG			32	41	+	N
	MA1583.1	ZFP57	0.810882785722	GCGGGGCCGCGGA	0.810882785722	GCGGGGCCGCGGA	3	15	+
	MA1563.1	SOX18	0.810801036142	GGCCCCGC	0.810801036142	GGCCCCGC	3	10	-
	MA0746.1	SP3	0.810453851855	TCCCAGCCCCT	0.810453851855	TCCCAGCCCCT	48	58	-
	MA0764.1	ETV4	0.809838777079	CGCGGAAAGG	0.809838777079	CGCGGAAAGG	10	19	+
	MA0764.1	ETV4	0.831668281463	TGCGGAAAGG			32	41	+	N
	MA0506.1	NRF1	0.809771756375	GCGGGGCCGCG	0.809771756375	GCGGGGCCGCG	3	13	+
	MA0598.3	EHF	0.809686054123	TCCCCTTCCTTTCCG	0.809686054123	TCCCCTTCCTTTCCG	12	26	-
	MA0598.3	EHF	0.809686054123	TCCCCTTCCTTTCCG			34	48	-	N
	MA0738.1	HIC2	0.809680885434	CTCCCAGCC	0.809680885434	CTCCCAGCC	51	59	-
	MA0474.2	ERG	0.809350978187	CGCGGAAAGG	0.809350978187	CGCGGAAAGG	10	19	+
	MA0474.2	ERG	0.838072165735	TGCGGAAAGG			32	41	+	N
	MA0753.1	ZNF740	0.808560078928	GCCCTCCCAG	0.808560078928	GCCCTCCCAG	53	62	-
	MA0475.1	FLI1	0.808198688038	CGCGGAAAGGA	0.808198688038	CGCGGAAAGGA	10	20	+
	MA0475.1	FLI1	0.807704719485	TGCGGAAAGGA			32	42	+	N
	MA1548.1	PLAGL2	0.807507990039	GCGGCCCCGC	0.807507990039	GCGGCCCCGC	3	12	-
	MA0039.4	KLF4	0.807479720639	GGGCCCTCCCAG	0.807479720639	GGGCCCTCCCAG	53	64	-
	MA0039.4	KLF4	0.807210744356	CTCCCAGCCCCT	0.807210744356	CTCCCAGCCCCT	48	59	-
	MA0156.2	FEV	0.807113260785	CGCGGAAAGG	0.807113260785	CGCGGAAAGG	10	19	+
	MA0156.2	FEV	0.83170686824	TGCGGAAAGG			32	41	+	N
	MA1564.1	SP9	0.805470763062	GGCCCTCCCAGC	0.805470763062	GGCCCTCCCAGC	52	63	-
	MA0506.1	NRF1	0.805445352448	GCGGCCCCGCC	0.805445352448	GCGGCCCCGCC	2	12	-
	MA0470.1	E2F4	0.80538046623	GGGCGGGGCCG	0.80538046623	GGGCGGGGCCG	1	11	+
	MA0516.1	SP2	0.805204879646	CCCCTTCCTTTCCGC	0.805204879646	CCCCTTCCTTTCCGC	11	25	-
	MA0516.1	SP2	0.805204879646	CCCCTTCCTTTCCGC			33	47	-	N
	MA0850.1	FOXP3	0.804588703625	GAAAGGA	0.804588703625	GAAAGGA	14	20	+
	MA0850.1	FOXP3	0.804588703625	GAAAGGA			36	42	+	N
	MA0810.1	TFAP2A(var.2)	0.802853551369	CCCTCCCAGCCC	0.802853551369	CCCTCCCAGCCC	50	61	-
	MA0039.4	KLF4	0.802496558152	CCTCCCAGCCCC	0.802496558152	CCTCCCAGCCCC	49	60	-
	MA1583.1	ZFP57	0.802475681345	TCCTTTCCGCGGC	0.802475681345	TCCTTTCCGCGGC	8	20	-
	MA1583.1	ZFP57	0.853887577061	TCCTTTCCGCAGC			30	42	-	N
	MA0003.3	TFAP2A	0.802410300815	CCCTCCCAGCC	0.802410300815	CCCTCCCAGCC	51	61	-
	MA0003.1	TFAP2A	0.802134609243	GCCGCGGAA	0.802134609243	GCCGCGGAA	8	16	+
	MA1516.1	KLF3	0.802084657263	GGGCCCTCCCA	0.802084657263	GGGCCCTCCCA	54	64	-
	MA0746.2	SP3	0.802034608713	CTCCCAGCCCCTC	0.802034608713	CTCCCAGCCCCTC	47	59	-
	MA1536.1	NR2C2(var.2)	0.801447016132	GGGGCCGC	0.801447016132	GGGGCCGC	5	12	+
	MA1650.1	ZBTB14	0.801346688124	GGCCGCGGAAAG	0.801346688124	GGCCGCGGAAAG	7	18	+
	MA1653.1	ZNF148	0.801326758269	GGGCCCTCCCAG	0.801326758269	GGGCCCTCCCAG	53	64	-
	MA1548.1	PLAGL2	0.801325117733	CGGGGCCGCG	0.801325117733	CGGGGCCGCG	4	13	+
	MA0081.2	SPIB	0.801124312565	CTCCCCTTCCTTTCCG	0.801124312565	CTCCCCTTCCTTTCCG	12	27	-
	MA0081.2	SPIB	0.801124312565	CTCCCCTTCCTTTCCG			34	49	-	N
	MA0761.1	ETV1	0.800618554186	CGCGGAAAGG	0.800618554186	CGCGGAAAGG	10	19	+
	MA0761.1	ETV1	0.822048567132	TGCGGAAAGG			32	41	+	N
	MA0473.1	ELF1	0.800535729084	GGCCGCGGAAAGG	0.800535729084	GGCCGCGGAAAGG	7	19	+
	MA0162.2	EGR1	0.800457016865	TCCGCGGCCCCGCC	0.800457016865	TCCGCGGCCCCGCC	2	15	-
	MA0003.1	TFAP2A	0.800405528859	GCCCCTCCC	0.800405528859	GCCCCTCCC	23	31	-
	MA0003.1	TFAP2A	0.800405528859	GCCCCTCCC			45	53	-	N
	MA0105.1	NFKB1	0.80040454746	GGGCCCTCCC	0.80040454746	GGGCCCTCCC	55	64	-
	MA0746.1	SP3	0.80002274987	GGCCCTCCCAG	0.80002274987	GGCCCTCCCAG	53	63	-
	MA0057.1	MZF1(var.2)	0.800021658152	GGCTGCGGAA			29	38	+	N
	MA0056.1	MZF1	0.813116987652	TGCGGA			32	37	+	N
	MA0597.1	THAP1	0.834617523352	CTTTCCGCA			32	40	-	N
	MA0528.1	ZNF263	0.826422183913	AGGGGCTGCGGAAAGGAAGGG			26	46	+	N
	MA0528.1	ZNF263	0.805477064066	GGCTGCGGAAAGGAAGGGGAG			29	49	+	N
	MA0528.1	ZNF263	0.801874347117	GGAGGGGCTGCGGAAAGGAAG			24	44	+	N
	MA0528.1	ZNF263	0.801308544368	TGCGGAAAGGAAGGGGAGGGG			32	52	+	N
	Legend: I, Increase in Transcription Factors binding affinity (Δ Relative Score ≥ 0.05); D, Decrease in Transcription Factors binding affinity (Δ Relative Score ≤ -0.05); N, De novo Transcription Factors binding sites; TERTpdup, TERT promoter duplication.
