# Supplementary material for: New somatic TERT promoter variants enhance the Telomerase activity in Glioblastoma
Source: Acta Neuropathol Commun. 2020 Aug 25;8:145. doi: 10.1186/s40478-020-01022-4 (PMC7445914; doi:10.1186/s40478-020-01022-4)
Supplement: Supplementary file 7 — Additional file 7: Table S7. Transcription Factors predicted to be involved in TERTp variants. [file 40478_2020_1022_MOESM7_ESM.xls]

## Sheet: Table S7
	Table S7. Transcription Factors predicted to be involved in TERTp variants
	TRANSCRIPTION FACTORS FAMILY	TERTp MUTATIONS CLASSES
		c.1-124 C>T	c.1-146 C>T	c.1-100_1-79dup	c.1-110_1-89dup
	Ets-related factors	SPI1, EHF, ELF1, ELF2, ELF3, ELF4, ELF5, ELK1, ELK3, ELK4, ERF, ERG, ETS1, ETS2, ETV1, ETV3, ETV4, ETV5, ETV6, FEV, FLI1, GABPA, SPIB	ELK1, EHF, ELF1, ELF2, ELF3, ELF4, ELF5, ELK3, ELK4, ERF, ERG, ETS1, ETS2, ETV1, ETV2, ETV3, ETV4, ETV5, ETV6, FEV, FLI1, GABPA, SPI1, SPIB, SPDEF	EHF, ELF1, ELF3, ELF5, ELK1, ELK4, ERG, ETS1, ETS2, ETV1, ETV4, ETV5, ETV6, FEV, FLI1, GABPA, SPI1, SPIB	EHF, ELF1, ELF3, ELF5, ELK1, ELK4, ERG, ETS1, ETS2, ETV1, ETV4, ETV5, ETV6, FEV, FLI1, GABPA, SPI1, SPIB
	Three-zinc finger Krüppel-related factors (Specificity Protein/Krüppel-Like Factor)			EGR1, KLF2, KLF3, KLF4, KLF5, KLF6, KLF9, KLF10, KLF11, KLF13, KLF14, KLF15, KLF16, SP1, SP2, SP3, SP4, SP8, SP9	EGR1, KLF2, KLF3, KLF4, KLF5, KLF10, KLF11, KLF14, KLF15, KLF16, SP1, SP2, SP3, SP4, SP8, SP9
	NK-related factors	NKX2-8	NKX2-3	NKX2-8	NKX2-8
	TEF-1-related factors	TEAD1	TEAD1	TEAD1	TEAD1
	More than 3 adjacent zinc finger factors	MAZ, MZF1(var.2), ZBTB7A	ZBTB7A	CTCFL, IKZF1, MAZ, MZF1(var.2), PLAGL2, VEZF1, ZBTB14, ZBTB7A, ZNF148, ZNF263, ZNF354C, ZNF682	IKZF1, MAZ, MZF1, VEZF1, ZNF148, ZNF263, ZNF354C
	Factors with multiple dispersed zinc fingers		INSM1	ZFP57	ZFP57
	THAP-related factors			THAP1	THAP1
	E2F-related factors			E2F4, E2F6, TFDP1	TFDP1
	AP-2			TFAP2A	TFAP2A
	NFAT-related factors			NFATC3, NFATC4	NFATC3, NFATC4
	Other factors with up to three adjacent zinc fingers			ZNF740	ZNF740
	Jun-related factors			NRF1
	Forkhead box (FOX) factors			FOXP3	FOXP3
	SOX-related factors			SOX18
	RFX-related factors				RFX5
	RXR-related receptors (NR2)			NR2C1, NR2C2(var.2)	NR2C2(var.2)
	Total Transcription Factors	28	29	65	53
	Legend: TERTp, TERT promoter.
