# Supplementary material for: New somatic TERT promoter variants enhance the Telomerase activity in Glioblastoma
Source: Acta Neuropathol Commun. 2020 Aug 25;8:145. doi: 10.1186/s40478-020-01022-4 (PMC7445914; doi:10.1186/s40478-020-01022-4)
Supplement: Supplementary file 8 — Additional file 8: Table S8. Transcription Factors predicted to be involved in different TERTp variants. [file 40478_2020_1022_MOESM8_ESM.xls]

## Sheet: Table S8
	Table S8. Transcription Factors predicted to be involved in different TERTp variants
	TERTp mutation	Total	Transcription Factors
	c.1-124 C>T c.1-146 C>T c.1-100_1-79dup c.1-110_1-89dup	19	ETS1, ELK1, FLI1, SPIB, ETV4, FEV, EHF, GABPA, SPI1, ELF3, ERG, ETV6, ELK4, ELF1, ETV1, ETV5, ELF5, ETS2, TEAD1
	c.1-100_1-79dup c.1-110_1-89dup	30	KLF2, KLF3, KLF4, KLF5, KLF10, KLF11, KLF14, KLF15, KLF16, SP1, SP2, SP3, SP4, SP8, SP9, EGR1, ZNF740, ZNF263, ZNF354C, ZNF148, NFATC3, NFATC4, VEZF1, NR2C2(var.2), FOXP3, TFDP1, IKZF1, TFAP2A, THAP1, ZFP57
	c.1-124 C>T c.1-146 C>T c.1-100_1-79dup	1	ZBTB7A
	c.1-124 C>T c.1-100_1-79dup c.1-110_1-89dup	2	NKX2-8, MAZ
	c.1-124 C>T c.1-100_1-79dup	1	MZF1(var.2)
	c.1-124 C>T c.1-146 C>T	5	ETV3, ELF2, ELF4, ELK3, ERF
	c.1-146 C>T	4	INSM1, ETV2, SPDEF, NKX2-3
	c.1-100_1-79dup	12	ZNF682, NR2C1, SOX18, CTCFL, ZBTB14, NRF1, E2F4, E2F6, KLF6, KLF9, KLF13, PLAGL2
	c.1-110_1-89dup	2	MZF1, RFX5
	Legend: TERTp, TERT promoter.
