# Supplementary material for: New somatic TERT promoter variants enhance the Telomerase activity in Glioblastoma
Source: Acta Neuropathol Commun. 2020 Aug 25;8:145. doi: 10.1186/s40478-020-01022-4 (PMC7445914; doi:10.1186/s40478-020-01022-4)
Supplement: Supplementary file 9 — Additional file 9: Table S9. JASPAR analysis for the two published TERTp duplications c.1-110_1-101dup and c.1-104_1-83dup [ref. 21, 23]. [file 40478_2020_1022_MOESM9_ESM.xls]

## Sheet: Table S9
	Table S9. JASPAR analysis for the two published TERTp duplications c.1-110_1-101dup and c.1-104_1-83dup [ref. 21, 23]
	Genomic coordinates (GRCh37) → chr5:1.295.195-1.295.224
			c.1-110_1-101dup sequence GGAAAGGAAGGGGAGGGGCTGGGAGGGGCTGGGAGGGCCC		WILDTYPE sequence GGAAAGGAAGGGGAGGGGCTGGGAGGGCCC
	Matrix ID	Name	Relative score	Predicted sequence	Relative score	Predicted sequence	Start	End	Strand	Status
	MA0098.1	ETS1	0.992421537975	CTTCCT	0.992421537975	CTTCCT	5	10	-
	MA0599.1	KLF5	0.99220134828	GCCCCTCCCC	0.99220134828	GCCCCTCCCC	10	19	-
	MA0599.1	KLF5	0.985689021732	GCCCCTCCCA			20	29	-	N
	MA1522.1	MAZ	0.984582661228	AGCCCCTCCCC	0.984582661228	AGCCCCTCCCC	10	20	-
	MA1522.1	MAZ	0.95933131882	AGCCCCTCCCA			20	30	-	N
	MA0080.1	SPI1	0.977897674057	AGGAAG	0.977897674057	AGGAAG	5	10	+
	MA0079.3	SP1	0.977359932093	GCCCCTCCCCT	0.977359932093	GCCCCTCCCCT	9	19	-
	MA0079.3	SP1	0.924122449885	GCCCCTCCCAG			19	29	-	N
	MA0764.2	ETV4	0.955799932627	AAAGGAAGGG	0.955799932627	AAAGGAAGGG	3	12	+
	MA0056.1	MZF1	0.947676605646	AGGGGA	0.947676605646	AGGGGA	9	14	+
	MA0516.1	SP2	0.938056172863	GCCCCTCCCCTTCCT	0.938056172863	GCCCCTCCCCTTCCT	5	19	-
	MA0079.2	SP1	0.92938961985	CCCCTCCCCT	0.92938961985	CCCCTCCCCT	9	18	-
	MA0079.2	SP1	0.883455177739	CCCCTCCCAG			19	28	-	N
	MA0079.1	SP1	0.926503458836	GGGGCTGGGA	0.926503458836	GGGGCTGGGA	15	24	+
	MA0079.1	SP1	0.926503458836	GGGGCTGGGA			25	34	+	N
	MA1653.1	ZNF148	0.922228206232	AGCCCCTCCCCT	0.922228206232	AGCCCCTCCCCT	9	20	-
	MA0081.1	SPIB	0.917358669671	AAAGGAA	0.917358669671	AAAGGAA	3	9	+
	MA0741.1	KLF16	0.91240254058	GCCCCTCCCCT	0.91240254058	GCCCCTCCCCT	9	19	-
	MA0741.1	KLF16	0.832606863741	GCCCCTCCCAG			19	29	-	N
	MA0475.1	FLI1	0.909856523661	AAAGGAAGGGG	0.909856523661	AAAGGAAGGGG	3	13	+
	MA0162.2	EGR1	0.908970716525	GCCCCTCCCCTTCC	0.908970716525	GCCCCTCCCCTTCC	6	19	-
	MA0746.1	SP3	0.905080933153	GCCCCTCCCCT	0.905080933153	GCCCCTCCCCT	9	19	-
	MA0039.4	KLF4	0.90199274692	AGCCCCTCCCCT	0.90199274692	AGCCCCTCCCCT	9	20	-
	MA0039.4	KLF4	0.903465082993	AGCCCCTCCCAG			19	30	-	N
	MA0080.2	SPI1	0.892868515685	AGGAAGG	0.892868515685	AGGAAGG	5	11	+
	MA0746.2	SP3	0.888803092896	AGCCCCTCCCCTT	0.888803092896	AGCCCCTCCCCTT	8	20	-
	MA0598.1	EHF	0.888100647376	CCTTCCTT	0.888100647376	CCTTCCTT	4	11	-
	MA0747.1	SP8	0.886044165162	GCCCCTCCCCTT	0.886044165162	GCCCCTCCCCTT	8	19	-
	MA0747.1	SP8	0.863671527026	GCCCCTCCCAGC			18	29	-	N
	MA0079.3	SP1	0.883498531962	GGCCCTCCCAG	0.883498531962	GGCCCTCCCAG	29	39	-
	MA1511.1	KLF10	0.879535752872	GCCCCTCCCCT	0.879535752872	GCCCCTCCCCT	9	19	-
	MA1511.1	KLF10	0.832247935647	GCCCCTCCCAG			19	29	-	N
	MA0079.4	SP1	0.878907784541	CCAGCCCCTCCCCTT	0.878907784541	CCAGCCCCTCCCCTT	8	22	-
	MA0079.4	SP1	0.846349741627	CCAGCCCCTCCCAGC			18	32	-	N
	MA1515.1	KLF2	0.875968871942	AGCCCCTCCCC	0.875968871942	AGCCCCTCCCC	10	20	-
	MA1515.1	KLF2	0.88928736511	AGCCCCTCCCA			20	30	-	N
	MA0599.1	KLF5	0.875318634629	GGCCCTCCCA	0.875318634629	GGCCCTCCCA	30	39	-
	MA0079.2	SP1	0.874204584882	CCCAGCCCCT	0.874204584882	CCCAGCCCCT	14	23	-
	MA0079.2	SP1	0.874204584882	CCCAGCCCCT			24	33	-	N
	MA1564.1	SP9	0.871670243801	GCCCCTCCCCTT	0.871670243801	GCCCCTCCCCTT	8	19	-
	MA1564.1	SP9	0.85714109343	GCCCCTCCCAGC			18	29	-	N
	MA0599.1	KLF5	0.867594429316	TCCCAGCCCC	0.867594429316	TCCCAGCCCC	15	24	-
	MA0599.1	KLF5	0.867594429316	TCCCAGCCCC			25	34	-	N
	MA0162.2	EGR1	0.866824713962	CTCCCAGCCCCTCC	0.866824713962	CTCCCAGCCCCTCC	12	25	-
	MA0162.2	EGR1	0.866824713962	CTCCCAGCCCCTCC			22	35	-	N
	MA1522.1	MAZ	0.866569502739	GGGCCCTCCCA	0.866569502739	GGGCCCTCCCA	30	40	-
	MA0516.1	SP2	0.888461162221	GCCCCTCCCAGCCCC	0.866482332637	GGCCCTCCCAGCCCC	15	29	-
	MA0516.1	SP2	0.866482332637	GGCCCTCCCAGCCCC			25	39	-	N
	MA0079.3	SP1	0.863955514994	TCCCAGCCCCT	0.863955514994	TCCCAGCCCCT	14	24	-
	MA0079.3	SP1	0.863955514994	TCCCAGCCCCT			24	34	-	N
	MA1536.1	NR2C2(var.2)	0.862858275435	AAGGGGAG	0.862858275435	AAGGGGAG	8	15	+
	MA0057.1	MZF1(var.2)	0.859774440693	GGAAGGGGAG	0.859774440693	GGAAGGGGAG	6	15	+
	MA0516.1	SP2	0.858108940437	TCCCAGCCCCTCCCC	0.858108940437	TCCCAGCCCCTCCCC	10	24	-
	MA0516.1	SP2	0.833351400177	TCCCAGCCCCTCCCA			20	34	-	N
	MA0516.2	SP2	0.857799217018	CCCAGCCCCTCCCCTTC	0.857799217018	CCCAGCCCCTCCCCTTC	7	23	-
	MA0516.2	SP2	0.800981200521	CCCAGCCCCTCCCAGCC			17	33	-	N
	MA1513.1	KLF15	0.856545646795	GCCCCTCCCCT	0.856545646795	GCCCCTCCCCT	9	19	-
	MA0640.2	ELF3	0.856071731694	CTCCCCTTCCTTTC	0.856071731694	CTCCCCTTCCTTTC	2	15	-
	MA0057.1	MZF1(var.2)	0.855424858219	GAAGGGGAGG	0.855424858219	GAAGGGGAGG	7	16	+
	MA0090.2	TEAD1	0.854967728203	CCCCTTCCTT	0.854967728203	CCCCTTCCTT	4	13	-
	MA0685.1	SP4	0.854915393487	CCAGCCCCTCCCCTTCC	0.854915393487	CCAGCCCCTCCCCTTCC	6	22	-
	MA0599.1	KLF5	0.854129169685	TCCCCTTCCT	0.854129169685	TCCCCTTCCT	5	14	-
	MA0062.3	GABPA	0.853861150745	TCCCCTTCCTTTCC	0.853861150745	TCCCCTTCCTTTCC	1	14	-
	MA1512.1	KLF11	0.853810559319	GCCCCTCCCCT	0.853810559319	GCCCCTCCCCT	9	19	-
	MA1512.1	KLF11	0.830200436143	GCCCCTCCCAG			19	29	-	N
	MA0761.2	ETV1	0.853521937385	GGAAAGGAAGGGGA	0.853521937385	GGAAAGGAAGGGGA	1	14	+
	MA1578.1	VEZF1	0.852308198872	CCCTCCCCTT	0.852308198872	CCCTCCCCTT	8	17	-
	MA0528.2	ZNF263	0.85123924293	AAGGGGAGGGGC	0.85123924293	AAGGGGAGGGGC	8	19	+
	MA0080.1	SPI1	0.849143279849	GGAAAG	0.849143279849	GGAAAG	1	6	+
	MA1522.1	MAZ	0.848775308003	CTCCCCTTCCT	0.848775308003	CTCCCCTTCCT	5	15	-
	MA0474.2	ERG	0.846548294931	AAAGGAAGGG	0.846548294931	AAAGGAAGGG	3	12	+
	MA0765.2	ETV5	0.84559453336	CCCCTTCCTTT	0.84559453336	CCCCTTCCTTT	3	13	-
	MA0057.1	MZF1(var.2)	0.845241472123	GGAGGGGCTG	0.845241472123	GGAGGGGCTG	12	21	+
	MA0057.1	MZF1(var.2)	0.845241472123	GGAGGGGCTG			22	31	+	N
	MA0062.1	GABPA	0.842327453256	AAAGGAAGGG	0.842327453256	AAAGGAAGGG	3	12	+
	MA1578.1	VEZF1	0.841957489295	CCCCTCCCCT	0.841957489295	CCCCTCCCCT	9	18	-
	MA1578.1	VEZF1	0.828640890953	CCCCTCCCAG			19	28	-	N
	MA0475.2	FLI1	0.839250681041	AAAGGAAGGG	0.839250681041	AAAGGAAGGG	3	12	+
	MA0156.2	FEV	0.838885644173	AAAGGAAGGG	0.838885644173	AAAGGAAGGG	3	12	+
	MA0753.1	ZNF740	0.836410901848	GCCCCTCCCC	0.836410901848	GCCCCTCCCC	10	19	-
	MA1484.1	ETS2	0.835663209349	GAAAGGAAGG	0.835663209349	GAAAGGAAGG	2	11	+
	MA0528.1	ZNF263	0.835306597848	GGAAGGGGAGGGGCTGGGAGG	0.835306597848	GGAAGGGGAGGGGCTGGGAGG	6	26	+
	MA0765.1	ETV5	0.834275401449	AAAGGAAGGG	0.834275401449	AAAGGAAGGG	3	12	+
	MA0753.1	ZNF740	0.833919157146	CCCCTCCCCT	0.833919157146	CCCCTCCCCT	9	18	-
	MA0753.1	ZNF740	0.833495606782	CCCCTCCCAG			19	28	-	N
	MA1515.1	KLF2	0.833167097327	GGGCCCTCCCA	0.833167097327	GGGCCCTCCCA	30	40	-
	MA0079.3	SP1	0.833158966709	CTCCCAGCCCC	0.833158966709	CTCCCAGCCCC	15	25	-
	MA0079.3	SP1	0.833158966709	CTCCCAGCCCC			25	35	-	N
	MA1513.1	KLF15	0.832708261573	TCCCAGCCCCT	0.832708261573	TCCCAGCCCCT	14	24	-
	MA1513.1	KLF15	0.832708261573	TCCCAGCCCCT			24	34	-	N
	MA0510.1	RFX5	0.831068031769	CCTCCCAGCCCCTCC	0.831068031769	CCTCCCAGCCCCTCC	12	26	-
	MA0510.1	RFX5	0.831068031769	CCTCCCAGCCCCTCC			22	36	-	N
	MA0473.3	ELF1	0.83076422458	GGAAAGGAAGGGGA	0.83076422458	GGAAAGGAAGGGGA	1	14	+
	MA0079.3	SP1	0.830480894873	CCCCTTCCTTT	0.830480894873	CCCCTTCCTTT	3	13	-
	MA0528.1	ZNF263	0.829977428787	AAAGGAAGGGGAGGGGCTGGG	0.829977428787	AAAGGAAGGGGAGGGGCTGGG	3	23	+
	MA0136.2	ELF5	0.828797372559	GAAAGGAAGGG	0.828797372559	GAAAGGAAGGG	2	12	+
	MA0741.1	KLF16	0.828787736689	TCCCAGCCCCT	0.828787736689	TCCCAGCCCCT	14	24	-
	MA0741.1	KLF16	0.828787736689	TCCCAGCCCCT			24	34	-	N
	MA0516.1	SP2	0.828536839759	CTCCCAGCCCCTCCC	0.828536839759	CTCCCAGCCCCTCCC	11	25	-
	MA0516.1	SP2	0.828536839759	CTCCCAGCCCCTCCC			21	35	-	N
	MA0076.2	ELK4	0.828365027014	CCCCTTCCTTT	0.828365027014	CCCCTTCCTTT	3	13	-
	MA0599.1	KLF5	0.827340958115	CTCCCAGCCC	0.827340958115	CTCCCAGCCC	16	25	-
	MA0599.1	KLF5	0.827340958115	CTCCCAGCCC			26	35	-	N
	MA1516.1	KLF3	0.827060365222	AGCCCCTCCCC	0.827060365222	AGCCCCTCCCC	10	20	-
	MA1116.1	RBPJ	0.826755130779	GCTGGGAGGG	0.826755130779	GCTGGGAGGG	18	27	+
	MA1116.1	RBPJ	0.826755130779	GCTGGGAGGG			28	37	+	N
	MA0764.1	ETV4	0.826535079031	AAAGGAAGGG	0.826535079031	AAAGGAAGGG	3	12	+
	MA0740.1	KLF14	0.826209991193	AGCCCCTCCCCTTC	0.826209991193	AGCCCCTCCCCTTC	7	20	-
	MA0079.3	SP1	0.82620072707	TCCCCTTCCTT	0.82620072707	TCCCCTTCCTT	4	14	-
	MA0673.1	NKX2-8	0.825859742534	GCCCTCCCA	0.825859742534	GCCCTCCCA	30	38	-
	MA0056.1	MZF1	0.825552683	CTGGGA	0.825552683	CTGGGA	19	24	+
	MA0056.1	MZF1	0.825552683	CTGGGA			29	34	+	N
	MA0098.3	ETS1	0.825520134116	AAAGGAAGGG	0.825520134116	AAAGGAAGGG	3	12	+
	MA0471.2	E2F6	0.823943450661	AGGGGCTGGGAGG	0.823943450661	AGGGGCTGGGAGG	14	26	+
	MA0471.2	E2F6	0.823943450661	AGGGGCTGGGAGG			24	36	+	N
	MA1491.1	GLI3	0.823448052633	GGCCCTCCCAGCCCC	0.823448052633	GGCCCTCCCAGCCCC	25	39	-
	MA0528.2	ZNF263	0.836224880789	GCTGGGAGGGGC	0.822676707084	GCTGGGAGGGCC	18	29	+
	MA0528.2	ZNF263	0.822676707084	GCTGGGAGGGCC			28	39	+	N
	MA0645.1	ETV6	0.82246989639	AAAGGAAGGG	0.82246989639	AAAGGAAGGG	3	12	+
	MA0079.2	SP1	0.822315180798	CCCCTTCCTT	0.822315180798	CCCCTTCCTT	4	13	-
	MA1522.1	MAZ	0.822268800269	TCCCCTTCCTT	0.822268800269	TCCCCTTCCTT	4	14	-
	MA0673.1	NKX2-8	0.821850096282	CCCCTTCCT	0.821850096282	CCCCTTCCT	5	13	-
	MA0079.2	SP1	0.821670558884	GCCCCTCCCC	0.821670558884	GCCCCTCCCC	10	19	-
	MA0028.1	ELK1	0.821330443408	GGAAAGGAAG	0.821330443408	GGAAAGGAAG	1	10	+
	MA0471.1	E2F6	0.820886069461	GGCTGGGAGGG	0.820886069461	GGCTGGGAGGG	17	27	+
	MA0471.1	E2F6	0.820886069461	GGCTGGGAGGG			27	37	+	N
	MA1514.1	KLF17	0.845928464749	CCCCTCCCAGCCCCT	0.820841728947	GCCCTCCCAGCCCCT	14	28	-
	MA1514.1	KLF17	0.820841728947	GCCCTCCCAGCCCCT			24	38	-	N
	MA0673.1	NKX2-8	0.818893891554	CCCCTCCCC	0.818893891554	CCCCTCCCC	10	18	-
	MA0673.1	NKX2-8	0.831454959404	CCCCTCCCA			20	28	-	N
	MA1578.1	VEZF1	0.81848090828	CCTCCCCTTC	0.81848090828	CCTCCCCTTC	7	16	-
	MA0753.1	ZNF740	0.818008734615	CCCTCCCCTT	0.818008734615	CCCTCCCCTT	8	17	-
	MA0597.1	THAP1	0.81453904016	CCTCCCAGC	0.81453904016	CCTCCCAGC	18	26	-
	MA0597.1	THAP1	0.81453904016	CCTCCCAGC			28	36	-	N
	MA0528.1	ZNF263	0.813937709044	GAAGGGGAGGGGCTGGGAGGG	0.813937709044	GAAGGGGAGGGGCTGGGAGGG	7	27	+
	MA0130.1	ZNF354C	0.812665023007	CTCCCC	0.812665023007	CTCCCC	10	15	-
	MA0761.1	ETV1	0.812508546758	AAAGGAAGGG	0.812508546758	AAAGGAAGGG	3	12	+
	MA0470.1	E2F4	0.812388279946	GGGCTGGGAGG	0.812388279946	GGGCTGGGAGG	16	26	+
	MA0470.1	E2F4	0.812388279946	GGGCTGGGAGG			26	36	+	N
	MA1513.1	KLF15	0.835494043568	GCCCCTCCCAG	0.812295721702	GGCCCTCCCAG	19	29	-
	MA1513.1	KLF15	0.812295721702	GGCCCTCCCAG			29	39	-	N
	MA0753.2	ZNF740	0.812145181206	CAGCCCCTCCCCT	0.812145181206	CAGCCCCTCCCCT	9	21	-
	MA0753.2	ZNF740	0.813470158471	CAGCCCCTCCCAG			19	31	-	N
	MA0746.2	SP3	0.812089968376	GGGCCCTCCCAGC	0.812089968376	GGGCCCTCCCAGC	28	40	-
	MA0746.2	SP3	0.866623665328	AGCCCCTCCCAGC			18	30	-	N
	MA0746.1	SP3	0.810453851855	TCCCAGCCCCT	0.810453851855	TCCCAGCCCCT	14	24	-
	MA0746.1	SP3	0.810453851855	TCCCAGCCCCT			24	34	-	N
	MA0738.1	HIC2	0.809680885434	CTCCCAGCC	0.809680885434	CTCCCAGCC	17	25	-
	MA0738.1	HIC2	0.809680885434	CTCCCAGCC			27	35	-	N
	MA0753.1	ZNF740	0.808560078928	GCCCTCCCAG	0.808560078928	GCCCTCCCAG	29	38	-
	MA0039.4	KLF4	0.807479720639	GGGCCCTCCCAG	0.807479720639	GGGCCCTCCCAG	29	40	-
	MA0039.4	KLF4	0.807210744356	CTCCCAGCCCCT	0.807210744356	CTCCCAGCCCCT	14	25	-
	MA0039.4	KLF4	0.807210744356	CTCCCAGCCCCT			24	35	-	N
	MA1564.1	SP9	0.805470763062	GGCCCTCCCAGC	0.805470763062	GGCCCTCCCAGC	28	39	-
	MA0850.1	FOXP3	0.804588703625	GAAAGGA	0.804588703625	GAAAGGA	2	8	+
	MA0810.1	TFAP2A(var.2)	0.802853551369	CCCTCCCAGCCC	0.802853551369	CCCTCCCAGCCC	16	27	-
	MA0810.1	TFAP2A(var.2)	0.802853551369	CCCTCCCAGCCC			26	37	-	N
	MA0039.4	KLF4	0.802496558152	CCTCCCAGCCCC	0.802496558152	CCTCCCAGCCCC	15	26	-
	MA0039.4	KLF4	0.802496558152	CCTCCCAGCCCC			25	36	-	N
	MA0003.3	TFAP2A	0.802410300815	CCCTCCCAGCC	0.802410300815	CCCTCCCAGCC	17	27	-
	MA0003.3	TFAP2A	0.802410300815	CCCTCCCAGCC			27	37	-	N
	MA1516.1	KLF3	0.802084657263	GGGCCCTCCCA	0.802084657263	GGGCCCTCCCA	30	40	-
	MA1516.1	KLF3	0.836905917052	AGCCCCTCCCA			20	30	-	N
	MA0746.2	SP3	0.802034608713	CTCCCAGCCCCTC	0.802034608713	CTCCCAGCCCCTC	13	25	-
	MA0746.2	SP3	0.802034608713	CTCCCAGCCCCTC			23	35	-	N
	MA1653.1	ZNF148	0.801326758269	GGGCCCTCCCAG	0.801326758269	GGGCCCTCCCAG	29	40	-
	MA1653.1	ZNF148	0.88389221254	AGCCCCTCCCAG			19	30	-	N
	MA0003.1	TFAP2A	0.800405528859	GCCCCTCCC	0.800405528859	GCCCCTCCC	11	19	-
	MA0003.1	TFAP2A	0.800405528859	GCCCCTCCC			21	29	-	N
	MA0105.1	NFKB1	0.80040454746	GGGCCCTCCC	0.80040454746	GGGCCCTCCC	31	40	-
	MA0746.1	SP3	0.87855110511	GCCCCTCCCAG	0.80002274987	GGCCCTCCCAG	19	29	-
	MA0746.1	SP3	0.80002274987	GGCCCTCCCAG			29	39	-	N
	MA0528.1	ZNF263	0.861691800619	AGGGGAGGGGCTGGGAGGGGC	0.827718991895	AGGGGAGGGGCTGGGAGGGCC	9	29	+
	MA0810.1	TFAP2A(var.2)	0.81589998419	CCCCTCCCAGCC			17	28	-	N
	MA1107.1	KLF9	0.807838577733	AGCCCCTCCCAGC			18	30	-	N
	MA1107.2	KLF9	0.831419006964	CAGCCCCTCCCAGCCC			16	31	-	N
	MA0155.1	INSM1	0.8036724163	TGGGAGGGGCTG			20	31	+	N
	MA1517.1	KLF6	0.805492472419	AGCCCCTCCCA			20	30	-	N
	MA0528.1	ZNF263	0.84593943486	GGGGCTGGGAGGGGCTGGGAG			15	35	+	N
	Genomic coordinates (GRCh37) → chr5:1.295.177-1.295.218
			c.1-104_1-83dup sequence TCCCAGCCCCTCCCCTTCCTTTCCGCGGCCCCTCCCCTTCCTTTCCGCGGCCCCGCCCTCTCCT		WILDTYPE sequence AGGAGAGGGCGGGGCCGCGGAAAGGAAGGGGAGGGGCTGGGA
	Matrix ID	Name	Relative score	Predicted sequence	Relative score	Predicted sequence	Start	End	Strand	Status
	MA0098.1	ETS1	0.999999998542	TTTCCG	0.999999998542	TTTCCG	18	23	-
	MA0098.1	ETS1	0.999999998542	TTTCCG			40	45	-	N
	MA0599.1	KLF5	0.994333390133	GCCCCGCCCT	0.994333390133	GCCCCGCCCT	6	15	-
	MA0098.1	ETS1	0.992421537975	CTTCCT	0.992421537975	CTTCCT	23	28	-
	MA0098.1	ETS1	0.992421537975	CTTCCT			45	50	-	N
	MA0599.1	KLF5	0.99220134828	GCCCCTCCCC	0.99220134828	GCCCCTCCCC	28	37	-
	MA0599.1	KLF5	0.99220134828	GCCCCTCCCC			50	59	-	N
	MA1522.1	MAZ	0.984582661228	AGCCCCTCCCC	0.984582661228	AGCCCCTCCCC	50	60	-
	MA1522.1	MAZ	0.995927994338	GGCCCCTCCCC			28	38	-	N
	MA0080.1	SPI1	0.977897674057	AGGAAG	0.977897674057	AGGAAG	23	28	+
	MA0080.1	SPI1	0.977897674057	AGGAAG			45	50	+	N
	MA0079.3	SP1	0.977359932093	GCCCCTCCCCT	0.977359932093	GCCCCTCCCCT	27	37	-
	MA0079.3	SP1	0.977359932093	GCCCCTCCCCT			49	59	-	N
	MA1513.1	KLF15	0.971857519346	GCCCCGCCCTC	0.971857519346	GCCCCGCCCTC	5	15	-
	MA0079.3	SP1	0.971760738562	GCCCCGCCCTC	0.971760738562	GCCCCGCCCTC	5	15	-
	MA1515.1	KLF2	0.963153503651	GGCCCCGCCCT	0.963153503651	GGCCCCGCCCT	6	16	-
	MA0516.1	SP2	0.955945391161	GCCCCGCCCTCTCCT	0.955945391161	GCCCCGCCCTCTCCT	1	15	-
	MA0764.2	ETV4	0.955799932627	AAAGGAAGGG	0.955799932627	AAAGGAAGGG	21	30	+
	MA0764.2	ETV4	0.955799932627	AAAGGAAGGG			43	52	+	N
	MA0056.1	MZF1	0.947676605646	AGGGGA	0.947676605646	AGGGGA	27	32	+
	MA0056.1	MZF1	0.947676605646	AGGGGA			49	54	+	N
	MA0079.2	SP1	0.942759529148	CCCCGCCCTC	0.942759529148	CCCCGCCCTC	5	14	-
	MA0516.1	SP2	0.938056172863	GCCCCTCCCCTTCCT	0.938056172863	GCCCCTCCCCTTCCT	23	37	-
	MA0516.1	SP2	0.938056172863	GCCCCTCCCCTTCCT			45	59	-	N
	MA0746.2	SP3	0.935031267818	GGCCCCGCCCTCT	0.935031267818	GGCCCCGCCCTCT	4	16	-
	MA1564.1	SP9	0.93453811436	GCCCCGCCCTCT	0.93453811436	GCCCCGCCCTCT	4	15	-
	MA1517.1	KLF6	0.932499743558	GGCCCCGCCCT	0.932499743558	GGCCCCGCCCT	6	16	-
	MA1517.1	KLF6	0.805009593076	GGCCCCTCCCC			28	38	-	N
	MA0039.4	KLF4	0.931855533042	GGCCCCGCCCTC	0.931855533042	GGCCCCGCCCTC	5	16	-
	MA0079.2	SP1	0.92938961985	CCCCTCCCCT	0.92938961985	CCCCTCCCCT	27	36	-
	MA0079.2	SP1	0.92938961985	CCCCTCCCCT			49	58	-	N
	MA0162.2	EGR1	0.926748200425	GCCCCGCCCTCTCC	0.926748200425	GCCCCGCCCTCTCC	2	15	-
	MA0079.1	SP1	0.926503458836	GGGGCTGGGA	0.926503458836	GGGGCTGGGA	55	64	+
	MA1516.1	KLF3	0.924179835402	GGCCCCGCCCT	0.924179835402	GGCCCCGCCCT	6	16	-
	MA1516.1	KLF3	0.850360072043	GGCCCCTCCCC			28	38	-	N
	MA0746.1	SP3	0.923611957181	GCCCCGCCCTC	0.923611957181	GCCCCGCCCTC	5	15	-
	MA1512.1	KLF11	0.922695094398	GCCCCGCCCTC	0.922695094398	GCCCCGCCCTC	5	15	-
	MA1653.1	ZNF148	0.922228206232	AGCCCCTCCCCT	0.922228206232	AGCCCCTCCCCT	49	60	-
	MA1653.1	ZNF148	0.9335630257	GGCCCCTCCCCT			27	38	-	N
	MA0081.1	SPIB	0.917358669671	AAAGGAA	0.917358669671	AAAGGAA	21	27	+
	MA0081.1	SPIB	0.917358669671	AAAGGAA			43	49	+	N
	MA0741.1	KLF16	0.91240254058	GCCCCTCCCCT	0.91240254058	GCCCCTCCCCT	27	37	-
	MA0741.1	KLF16	0.91240254058	GCCCCTCCCCT			49	59	-	N
	MA1511.1	KLF10	0.911727575571	GCCCCGCCCTC	0.911727575571	GCCCCGCCCTC	5	15	-
	MA0475.1	FLI1	0.909856523661	AAAGGAAGGGG	0.909856523661	AAAGGAAGGGG	21	31	+
	MA0475.1	FLI1	0.909856523661	AAAGGAAGGGG			43	53	+	N
	MA0162.2	EGR1	0.908970716525	GCCCCTCCCCTTCC	0.908970716525	GCCCCTCCCCTTCC	24	37	-
	MA0162.2	EGR1	0.908970716525	GCCCCTCCCCTTCC			46	59	-	N
	MA0746.1	SP3	0.905080933153	GCCCCTCCCCT	0.905080933153	GCCCCTCCCCT	27	37	-
	MA0746.1	SP3	0.905080933153	GCCCCTCCCCT			49	59	-	N
	MA0741.1	KLF16	0.904675081271	GCCCCGCCCTC	0.904675081271	GCCCCGCCCTC	5	15	-
	MA0039.4	KLF4	0.90199274692	AGCCCCTCCCCT	0.90199274692	AGCCCCTCCCCT	49	60	-
	MA0039.4	KLF4	0.905636681886	GGCCCCTCCCCT			27	38	-	N
	MA0079.4	SP1	0.900450592542	GCGGCCCCGCCCTCT	0.900450592542	GCGGCCCCGCCCTCT	4	18	-
	MA1536.1	NR2C2(var.2)	0.899977298246	GAGGGCGG	0.899977298246	GAGGGCGG	5	12	+
	MA0597.1	THAP1	0.893325003055	CCGCCCTCT	0.893325003055	CCGCCCTCT	4	12	-
	MA0747.1	SP8	0.892914518627	GCCCCGCCCTCT	0.892914518627	GCCCCGCCCTCT	4	15	-
	MA0080.2	SPI1	0.892868515685	AGGAAGG	0.892868515685	AGGAAGG	23	29	+
	MA0080.2	SPI1	0.892868515685	AGGAAGG			45	51	+	N
	MA0746.2	SP3	0.888803092896	AGCCCCTCCCCTT	0.888803092896	AGCCCCTCCCCTT	48	60	-
	MA0746.2	SP3	0.89629681105	GGCCCCTCCCCTT			26	38	-	N
	MA1522.1	MAZ	0.888202607081	GGCCCCGCCCT	0.888202607081	GGCCCCGCCCT	6	16	-
	MA0598.1	EHF	0.888100647376	CCTTCCTT	0.888100647376	CCTTCCTT	22	29	-
	MA0598.1	EHF	0.888100647376	CCTTCCTT			44	51	-	N
	MA0747.1	SP8	0.886044165162	GCCCCTCCCCTT	0.886044165162	GCCCCTCCCCTT	26	37	-
	MA0747.1	SP8	0.886044165162	GCCCCTCCCCTT			48	59	-	N
	MA0740.1	KLF14	0.879897033173	GGCCCCGCCCTCTC	0.879897033173	GGCCCCGCCCTCTC	3	16	-
	MA1511.1	KLF10	0.879535752872	GCCCCTCCCCT	0.879535752872	GCCCCTCCCCT	27	37	-
	MA1511.1	KLF10	0.879535752872	GCCCCTCCCCT			49	59	-	N
	MA0080.1	SPI1	0.879291428875	CGGAAA	0.879291428875	CGGAAA	18	23	+
	MA0080.1	SPI1	0.879291428875	CGGAAA			40	45	+	N
	MA0079.4	SP1	0.878907784541	CCAGCCCCTCCCCTT	0.878907784541	CCAGCCCCTCCCCTT	48	62	-
	MA0079.4	SP1	0.869880089804	GCGGCCCCTCCCCTT			26	40	-	N
	MA1653.1	ZNF148	0.877872076809	GGCCCCGCCCTC	0.877872076809	GGCCCCGCCCTC	5	16	-
	MA1525.1	NFATC4	0.877146350223	CGCGGAAAGG	0.877146350223	CGCGGAAAGG	16	25	+
	MA1525.1	NFATC4	0.877146350223	CGCGGAAAGG			38	47	+	N
	MA1515.1	KLF2	0.875968871942	AGCCCCTCCCC	0.875968871942	AGCCCCTCCCC	50	60	-
	MA1515.1	KLF2	0.882249337034	GGCCCCTCCCC			28	38	-	N
	MA0079.2	SP1	0.874204584882	CCCAGCCCCT	0.874204584882	CCCAGCCCCT	54	63	-
	MA0685.1	SP4	0.873987999232	GCGGCCCCGCCCTCTCC	0.873987999232	GCGGCCCCGCCCTCTCC	2	18	-
	MA1564.1	SP9	0.871670243801	GCCCCTCCCCTT	0.871670243801	GCCCCTCCCCTT	26	37	-
	MA1564.1	SP9	0.871670243801	GCCCCTCCCCTT			48	59	-	N
	MA1102.2	CTCFL	0.870066404189	AGGAGAGGGCGG	0.870066404189	AGGAGAGGGCGG	1	12	+
	MA0599.1	KLF5	0.867594429316	TCCCAGCCCC	0.867594429316	TCCCAGCCCC	55	64	-
	MA0470.1	E2F4	0.864532345922	CCGCGGAAAGG	0.864532345922	CCGCGGAAAGG	15	25	+
	MA0470.1	E2F4	0.864532345922	CCGCGGAAAGG			37	47	+	N
	MA0079.3	SP1	0.863955514994	TCCCAGCCCCT	0.863955514994	TCCCAGCCCCT	54	64	-
	MA1536.1	NR2C2(var.2)	0.862858275435	AAGGGGAG	0.862858275435	AAGGGGAG	26	33	+
	MA1536.1	NR2C2(var.2)	0.862858275435	AAGGGGAG			48	55	+	N
	MA0057.1	MZF1(var.2)	0.859774440693	GGAAGGGGAG	0.859774440693	GGAAGGGGAG	24	33	+
	MA0057.1	MZF1(var.2)	0.859774440693	GGAAGGGGAG			46	55	+	N
	MA0516.1	SP2	0.858108940437	TCCCAGCCCCTCCCC	0.858108940437	TCCCAGCCCCTCCCC	50	64	-
	MA0516.2	SP2	0.857799217018	CCCAGCCCCTCCCCTTC	0.857799217018	CCCAGCCCCTCCCCTTC	47	63	-
	MA0645.1	ETV6	0.857631734593	CGCGGAAAGG	0.857631734593	CGCGGAAAGG	16	25	+
	MA0645.1	ETV6	0.857631734593	CGCGGAAAGG			38	47	+	N
	MA1513.1	KLF15	0.856545646795	GCCCCTCCCCT	0.856545646795	GCCCCTCCCCT	27	37	-
	MA1513.1	KLF15	0.856545646795	GCCCCTCCCCT			49	59	-	N
	MA0748.2	YY2	0.856189023917	AGAGGGCGGGG	0.856189023917	AGAGGGCGGGG	4	14	+
	MA0640.2	ELF3	0.856071731694	CTCCCCTTCCTTTC	0.856071731694	CTCCCCTTCCTTTC	20	33	-
	MA0640.2	ELF3	0.856071731694	CTCCCCTTCCTTTC			42	55	-	N
	MA1107.2	KLF9	0.855909217074	CGGCCCCGCCCTCTCC	0.855909217074	CGGCCCCGCCCTCTCC	2	17	-
	MA0057.1	MZF1(var.2)	0.855424858219	GAAGGGGAGG	0.855424858219	GAAGGGGAGG	25	34	+
	MA0057.1	MZF1(var.2)	0.855424858219	GAAGGGGAGG			47	56	+	N
	MA0090.2	TEAD1	0.854967728203	CCCCTTCCTT	0.854967728203	CCCCTTCCTT	22	31	-
	MA0090.2	TEAD1	0.854967728203	CCCCTTCCTT			44	53	-	N
	MA0685.1	SP4	0.854915393487	CCAGCCCCTCCCCTTCC	0.854915393487	CCAGCCCCTCCCCTTCC	46	62	-
	MA0685.1	SP4	0.841002585468	GCGGCCCCTCCCCTTCC			24	40	-	N
	MA0003.1	TFAP2A	0.854315735109	GCCCCGCCC	0.854315735109	GCCCCGCCC	7	15	-
	MA0599.1	KLF5	0.854129169685	TCCCCTTCCT	0.854129169685	TCCCCTTCCT	23	32	-
	MA0599.1	KLF5	0.854129169685	TCCCCTTCCT			45	54	-	N
	MA0062.3	GABPA	0.853861150745	TCCCCTTCCTTTCC	0.853861150745	TCCCCTTCCTTTCC	19	32	-
	MA0062.3	GABPA	0.853861150745	TCCCCTTCCTTTCC			41	54	-	N
	MA1512.1	KLF11	0.853810559319	GCCCCTCCCCT	0.853810559319	GCCCCTCCCCT	27	37	-
	MA1512.1	KLF11	0.853810559319	GCCCCTCCCCT			49	59	-	N
	MA0761.2	ETV1	0.853521937385	GGAAAGGAAGGGGA	0.853521937385	GGAAAGGAAGGGGA	19	32	+
	MA0761.2	ETV1	0.853521937385	GGAAAGGAAGGGGA			41	54	+	N
	MA1122.1	TFDP1	0.853388042102	CCGCGGAAAGG	0.853388042102	CCGCGGAAAGG	15	25	+
	MA1122.1	TFDP1	0.853388042102	CCGCGGAAAGG			37	47	+	N
	MA1578.1	VEZF1	0.852308198872	CCCTCCCCTT	0.852308198872	CCCTCCCCTT	26	35	-
	MA1578.1	VEZF1	0.852308198872	CCCTCCCCTT			48	57	-	N
	MA0528.2	ZNF263	0.85123924293	AAGGGGAGGGGC	0.85123924293	AAGGGGAGGGGC	26	37	+
	MA0528.2	ZNF263	0.85123924293	AAGGGGAGGGGC			48	59	+	N
	MA0080.1	SPI1	0.849143279849	GGAAAG	0.849143279849	GGAAAG	19	24	+
	MA0080.1	SPI1	0.849143279849	GGAAAG			41	46	+	N
	MA1522.1	MAZ	0.848775308003	CTCCCCTTCCT	0.848775308003	CTCCCCTTCCT	23	33	-
	MA1522.1	MAZ	0.848775308003	CTCCCCTTCCT			45	55	-	N
	MA0076.2	ELK4	0.848085858187	TCCTTTCCGCG	0.848085858187	TCCTTTCCGCG	16	26	-
	MA0076.2	ELK4	0.848085858187	TCCTTTCCGCG			38	48	-	N
	MA0474.2	ERG	0.846548294931	AAAGGAAGGG	0.846548294931	AAAGGAAGGG	21	30	+
	MA0474.2	ERG	0.846548294931	AAAGGAAGGG			43	52	+	N
	MA0765.2	ETV5	0.84559453336	CCCCTTCCTTT	0.84559453336	CCCCTTCCTTT	21	31	-
	MA0765.2	ETV5	0.84559453336	CCCCTTCCTTT			43	53	-	N
	MA0625.1	NFATC3	0.845417337779	CCTTTCCGCG	0.845417337779	CCTTTCCGCG	16	25	-
	MA0625.1	NFATC3	0.845417337779	CCTTTCCGCG			38	47	-	N
	MA0057.1	MZF1(var.2)	0.845241472123	GGAGGGGCTG	0.845241472123	GGAGGGGCTG	52	61	+
	MA1535.1	NR2C1	0.844061789386	AGAGGGCGG	0.844061789386	AGAGGGCGG	4	12	+
	MA0062.1	GABPA	0.842327453256	AAAGGAAGGG	0.842327453256	AAAGGAAGGG	21	30	+
	MA0062.1	GABPA	0.842327453256	AAAGGAAGGG			43	52	+	N
	MA1578.1	VEZF1	0.841957489295	CCCCTCCCCT	0.841957489295	CCCCTCCCCT	27	36	-
	MA1578.1	VEZF1	0.841957489295	CCCCTCCCCT			49	58	-	N
	MA1122.1	TFDP1	0.841943516863	GGGCGGGGCCG	0.841943516863	GGGCGGGGCCG	7	17	+
	MA0475.2	FLI1	0.839250681041	AAAGGAAGGG	0.839250681041	AAAGGAAGGG	21	30	+
	MA0475.2	FLI1	0.839250681041	AAAGGAAGGG			43	52	+	N
	MA0156.2	FEV	0.838885644173	AAAGGAAGGG	0.838885644173	AAAGGAAGGG	21	30	+
	MA0156.2	FEV	0.838885644173	AAAGGAAGGG			43	52	+	N
	MA0081.1	SPIB	0.837282521021	CGCGGAA	0.837282521021	CGCGGAA	16	22	+
	MA0081.1	SPIB	0.837282521021	CGCGGAA			38	44	+	N
	MA0162.4	EGR1	0.837264892596	CCGCGGCCCCGCCC	0.837264892596	CCGCGGCCCCGCCC	7	20	-
	MA0471.2	E2F6	0.837076533803	GAGGGCGGGGCCG	0.837076533803	GAGGGCGGGGCCG	5	17	+
	MA0753.1	ZNF740	0.836410901848	GCCCCTCCCC	0.836410901848	GCCCCTCCCC	28	37	-
	MA0753.1	ZNF740	0.836410901848	GCCCCTCCCC			50	59	-	N
	MA0079.1	SP1	0.835743220296	AGGGCGGGGC	0.835743220296	AGGGCGGGGC	6	15	+
	MA0028.1	ELK1	0.835697499166	GCCGCGGAAA	0.835697499166	GCCGCGGAAA	14	23	+
	MA0028.1	ELK1	0.835697499166	GCCGCGGAAA			36	45	+	N
	MA1484.1	ETS2	0.835663209349	GAAAGGAAGG	0.835663209349	GAAAGGAAGG	20	29	+
	MA1484.1	ETS2	0.835663209349	GAAAGGAAGG			42	51	+	N
	MA0765.1	ETV5	0.834275401449	AAAGGAAGGG	0.834275401449	AAAGGAAGGG	21	30	+
	MA0765.1	ETV5	0.834275401449	AAAGGAAGGG			43	52	+	N
	MA0753.1	ZNF740	0.833919157146	CCCCTCCCCT	0.833919157146	CCCCTCCCCT	27	36	-
	MA0753.1	ZNF740	0.833919157146	CCCCTCCCCT			49	58	-	N
	MA1578.1	VEZF1	0.833204699258	CCCCGCCCTC	0.833204699258	CCCCGCCCTC	5	14	-
	MA0765.1	ETV5	0.832784643017	CGCGGAAAGG	0.832784643017	CGCGGAAAGG	16	25	+
	MA0765.1	ETV5	0.832784643017	CGCGGAAAGG			38	47	+	N
	MA1513.1	KLF15	0.832708261573	TCCCAGCCCCT	0.832708261573	TCCCAGCCCCT	54	64	-
	MA0136.2	ELF5	0.831356859615	CCGCGGAAAGG	0.831356859615	CCGCGGAAAGG	15	25	+
	MA0136.2	ELF5	0.831356859615	CCGCGGAAAGG			37	47	+	N
	MA0162.4	EGR1	0.831194273561	CCCCGCCCTCTCCT	0.831194273561	CCCCGCCCTCTCCT	1	14	-
	MA0473.3	ELF1	0.83076422458	GGAAAGGAAGGGGA	0.83076422458	GGAAAGGAAGGGGA	19	32	+
	MA0473.3	ELF1	0.83076422458	GGAAAGGAAGGGGA			41	54	+	N
	MA0079.3	SP1	0.830480894873	CCCCTTCCTTT	0.830480894873	CCCCTTCCTTT	21	31	-
	MA0079.3	SP1	0.830480894873	CCCCTTCCTTT			43	53	-	N
	MA0753.1	ZNF740	0.830203207209	CCCCGCCCTC	0.830203207209	CCCCGCCCTC	5	14	-
	MA1107.1	KLF9	0.830094625431	GGCCCCGCCCTCT	0.830094625431	GGCCCCGCCCTCT	4	16	-
	MA0528.1	ZNF263	0.829977428787	AAAGGAAGGGGAGGGGCTGGG	0.829977428787	AAAGGAAGGGGAGGGGCTGGG	43	63	+
	MA0473.1	ELF1	0.829630749891	CGGAAAGGAAGGG	0.829630749891	CGGAAAGGAAGGG	18	30	+
	MA0473.1	ELF1	0.829630749891	CGGAAAGGAAGGG			40	52	+	N
	MA0136.2	ELF5	0.828797372559	GAAAGGAAGGG	0.828797372559	GAAAGGAAGGG	20	30	+
	MA0136.2	ELF5	0.828797372559	GAAAGGAAGGG			42	52	+	N
	MA0741.1	KLF16	0.828787736689	TCCCAGCCCCT	0.828787736689	TCCCAGCCCCT	54	64	-
	MA0076.2	ELK4	0.828365027014	CCCCTTCCTTT	0.828365027014	CCCCTTCCTTT	21	31	-
	MA0076.2	ELK4	0.828365027014	CCCCTTCCTTT			43	53	-	N
	MA1516.1	KLF3	0.827060365222	AGCCCCTCCCC	0.827060365222	AGCCCCTCCCC	50	60	-
	MA0764.1	ETV4	0.826535079031	AAAGGAAGGG	0.826535079031	AAAGGAAGGG	21	30	+
	MA0764.1	ETV4	0.826535079031	AAAGGAAGGG			43	52	+	N
	MA0740.1	KLF14	0.826209991193	AGCCCCTCCCCTTC	0.826209991193	AGCCCCTCCCCTTC	47	60	-
	MA0740.1	KLF14	0.841158482213	GGCCCCTCCCCTTC			25	38	-	N
	MA0079.3	SP1	0.82620072707	TCCCCTTCCTT	0.82620072707	TCCCCTTCCTT	22	32	-
	MA0079.3	SP1	0.82620072707	TCCCCTTCCTT			44	54	-	N
	MA1508.1	IKZF1	0.825709896895	CGGAAAGGAAGG	0.825709896895	CGGAAAGGAAGG	18	29	+
	MA1508.1	IKZF1	0.825709896895	CGGAAAGGAAGG			40	51	+	N
	MA0056.1	MZF1	0.825552683	CTGGGA	0.825552683	CTGGGA	59	64	+
	MA0098.3	ETS1	0.825520134116	AAAGGAAGGG	0.825520134116	AAAGGAAGGG	21	30	+
	MA0098.3	ETS1	0.825520134116	AAAGGAAGGG			43	52	+	N
	MA0471.1	E2F6	0.823404084723	GAGAGGGCGGG	0.823404084723	GAGAGGGCGGG	3	13	+
	MA0645.1	ETV6	0.82246989639	AAAGGAAGGG	0.82246989639	AAAGGAAGGG	21	30	+
	MA0645.1	ETV6	0.82246989639	AAAGGAAGGG			43	52	+	N
	MA0079.2	SP1	0.822315180798	CCCCTTCCTT	0.822315180798	CCCCTTCCTT	22	31	-
	MA0079.2	SP1	0.822315180798	CCCCTTCCTT			44	53	-	N
	MA1522.1	MAZ	0.822268800269	TCCCCTTCCTT	0.822268800269	TCCCCTTCCTT	22	32	-
	MA1522.1	MAZ	0.822268800269	TCCCCTTCCTT			44	54	-	N
	MA0673.1	NKX2-8	0.821850096282	CCCCTTCCT	0.821850096282	CCCCTTCCT	23	31	-
	MA0673.1	NKX2-8	0.821850096282	CCCCTTCCT			45	53	-	N
	MA0079.2	SP1	0.821670558884	GCCCCTCCCC	0.821670558884	GCCCCTCCCC	28	37	-
	MA0079.2	SP1	0.821670558884	GCCCCTCCCC			50	59	-	N
	MA0028.1	ELK1	0.821330443408	GGAAAGGAAG	0.821330443408	GGAAAGGAAG	19	28	+
	MA0028.1	ELK1	0.821330443408	GGAAAGGAAG			41	50	+	N
	MA0528.1	ZNF263	0.821248702748	GGGGCCGCGGAAAGGAAGGGG	0.821248702748	GGGGCCGCGGAAAGGAAGGGG	11	31	+
	MA0528.1	ZNF263	0.821248702748	GGGGCCGCGGAAAGGAAGGGG			33	53	+	N
	MA0516.2	SP2	0.820526497483	CGCGGCCCCGCCCTCTC	0.820526497483	CGCGGCCCCGCCCTCTC	3	19	-
	MA0673.1	NKX2-8	0.818893891554	CCCCTCCCC	0.818893891554	CCCCTCCCC	28	36	-
	MA0673.1	NKX2-8	0.818893891554	CCCCTCCCC			50	58	-	N
	MA1578.1	VEZF1	0.81848090828	CCTCCCCTTC	0.81848090828	CCTCCCCTTC	25	34	-
	MA1578.1	VEZF1	0.81848090828	CCTCCCCTTC			47	56	-	N
	MA0753.1	ZNF740	0.818008734615	CCCTCCCCTT	0.818008734615	CCCTCCCCTT	26	35	-
	MA0753.1	ZNF740	0.818008734615	CCCTCCCCTT			48	57	-	N
	MA0471.1	E2F6	0.815770408252	CCGCGGAAAGG	0.815770408252	CCGCGGAAAGG	15	25	+
	MA0471.1	E2F6	0.815770408252	CCGCGGAAAGG			37	47	+	N
	MA0528.1	ZNF263	0.815502387959	GAGGGCGGGGCCGCGGAAAGG	0.815502387959	GAGGGCGGGGCCGCGGAAAGG	5	25	+
	MA0528.1	ZNF263	0.847022475618	AGGGGAGGGGCCGCGGAAAGG			27	47	+	N
	MA1578.1	VEZF1	0.815003701364	CCCGCCCTCT	0.815003701364	CCCGCCCTCT	4	13	-
	MA0079.3	SP1	0.813478170094	CGCCCTCTCCT	0.813478170094	CGCCCTCTCCT	1	11	-
	MA0475.2	FLI1	0.813152474177	CGCGGAAAGG	0.813152474177	CGCGGAAAGG	16	25	+
	MA0475.2	FLI1	0.813152474177	CGCGGAAAGG			38	47	+	N
	MA0039.3	KLF4	0.812739876919	CCCCGCCCTCT	0.812739876919	CCCCGCCCTCT	4	14	-
	MA0130.1	ZNF354C	0.812665023007	CTCCCC	0.812665023007	CTCCCC	28	33	-
	MA0130.1	ZNF354C	0.812665023007	CTCCCC			50	55	-	N
	MA0761.1	ETV1	0.812508546758	AAAGGAAGGG	0.812508546758	AAAGGAAGGG	21	30	+
	MA0761.1	ETV1	0.812508546758	AAAGGAAGGG			43	52	+	N
	MA0753.2	ZNF740	0.812145181206	CAGCCCCTCCCCT	0.812145181206	CAGCCCCTCCCCT	49	61	-
	MA0098.3	ETS1	0.81185082393	CGCGGAAAGG	0.81185082393	CGCGGAAAGG	16	25	+
	MA0098.3	ETS1	0.81185082393	CGCGGAAAGG			38	47	+	N
	MA1583.1	ZFP57	0.810882785722	GCGGGGCCGCGGA	0.810882785722	GCGGGGCCGCGGA	9	21	+
	MA1583.1	ZFP57	0.809915890305	GAGGGGCCGCGGA			31	43	+	N
	MA1563.1	SOX18	0.810801036142	GGCCCCGC	0.810801036142	GGCCCCGC	9	16	-
	MA0746.1	SP3	0.810453851855	TCCCAGCCCCT	0.810453851855	TCCCAGCCCCT	54	64	-
	MA0764.1	ETV4	0.809838777079	CGCGGAAAGG	0.809838777079	CGCGGAAAGG	16	25	+
	MA0764.1	ETV4	0.809838777079	CGCGGAAAGG			38	47	+	N
	MA0098.1	ETS1	0.809827219442	TCTCCT	0.809827219442	TCTCCT	1	6	-
	MA0506.1	NRF1	0.809771756375	GCGGGGCCGCG	0.809771756375	GCGGGGCCGCG	9	19	+
	MA0598.3	EHF	0.809686054123	TCCCCTTCCTTTCCG	0.809686054123	TCCCCTTCCTTTCCG	18	32	-
	MA0598.3	EHF	0.809686054123	TCCCCTTCCTTTCCG			40	54	-	N
	MA0474.2	ERG	0.809350978187	CGCGGAAAGG	0.809350978187	CGCGGAAAGG	16	25	+
	MA0474.2	ERG	0.809350978187	CGCGGAAAGG			38	47	+	N
	MA0475.1	FLI1	0.808198688038	CGCGGAAAGGA	0.808198688038	CGCGGAAAGGA	16	26	+
	MA0475.1	FLI1	0.808198688038	CGCGGAAAGGA			38	48	+	N
	MA1548.1	PLAGL2	0.807507990039	GCGGCCCCGC	0.807507990039	GCGGCCCCGC	9	18	-
	MA1548.1	PLAGL2	0.859240484955	GCGGCCCCTC			31	40	-	N
	MA0156.2	FEV	0.807113260785	CGCGGAAAGG	0.807113260785	CGCGGAAAGG	16	25	+
	MA0156.2	FEV	0.807113260785	CGCGGAAAGG			38	47	+	N
	MA0506.1	NRF1	0.805445352448	GCGGCCCCGCC	0.805445352448	GCGGCCCCGCC	8	18	-
	MA0470.1	E2F4	0.80538046623	GGGCGGGGCCG	0.80538046623	GGGCGGGGCCG	7	17	+
	MA0516.1	SP2	0.805204879646	CCCCTTCCTTTCCGC	0.805204879646	CCCCTTCCTTTCCGC	17	31	-
	MA0516.1	SP2	0.805204879646	CCCCTTCCTTTCCGC			39	53	-	N
	MA0850.1	FOXP3	0.804588703625	GAAAGGA	0.804588703625	GAAAGGA	20	26	+
	MA0850.1	FOXP3	0.804588703625	GAAAGGA			42	48	+	N
	MA0753.2	ZNF740	0.803483141022	CGGCCCCGCCCTC	0.803483141022	CGGCCCCGCCCTC	5	17	-
	MA1578.1	VEZF1	0.803023232067	CCGCCCTCTC	0.803023232067	CCGCCCTCTC	3	12	-
	MA1583.1	ZFP57	0.802475681345	TCCTTTCCGCGGC	0.802475681345	TCCTTTCCGCGGC	14	26	-
	MA1583.1	ZFP57	0.802475681345	TCCTTTCCGCGGC			36	48	-	N
	MA0003.1	TFAP2A	0.802134609243	GCCGCGGAA	0.802134609243	GCCGCGGAA	14	22	+
	MA0003.1	TFAP2A	0.802134609243	GCCGCGGAA			36	44	+	N
	MA1536.1	NR2C2(var.2)	0.801447016132	GGGGCCGC	0.801447016132	GGGGCCGC	11	18	+
	MA1536.1	NR2C2(var.2)	0.801447016132	GGGGCCGC			33	40	+	N
	MA1650.1	ZBTB14	0.801346688124	GGCCGCGGAAAG	0.801346688124	GGCCGCGGAAAG	13	24	+
	MA1650.1	ZBTB14	0.801346688124	GGCCGCGGAAAG			35	46	+	N
	MA1548.1	PLAGL2	0.801325117733	CGGGGCCGCG	0.801325117733	CGGGGCCGCG	10	19	+
	MA1548.1	PLAGL2	0.801325117733	AGGGGCCGCG			32	41	+	N
	MA0081.2	SPIB	0.801124312565	CTCCCCTTCCTTTCCG	0.801124312565	CTCCCCTTCCTTTCCG	18	33	-
	MA0081.2	SPIB	0.801124312565	CTCCCCTTCCTTTCCG			40	55	-	N
	MA0753.1	ZNF740	0.80083881538	GCCCCGCCCT	0.80083881538	GCCCCGCCCT	6	15	-
	MA0761.1	ETV1	0.800618554186	CGCGGAAAGG	0.800618554186	CGCGGAAAGG	16	25	+
	MA0761.1	ETV1	0.800618554186	CGCGGAAAGG			38	47	+	N
	MA0473.1	ELF1	0.800535729084	GGCCGCGGAAAGG	0.800535729084	GGCCGCGGAAAGG	13	25	+
	MA0473.1	ELF1	0.800535729084	GGCCGCGGAAAGG			35	47	+	N
	MA0162.2	EGR1	0.800457016865	TCCGCGGCCCCGCC	0.800457016865	TCCGCGGCCCCGCC	8	21	-
	MA0003.1	TFAP2A	0.800405528859	GCCCCTCCC	0.800405528859	GCCCCTCCC	29	37	-
	MA0003.1	TFAP2A	0.800405528859	GCCCCTCCC			51	59	-	N
	MA1548.1	PLAGL2	0.858048736374	CGGCCCCTCC			30	39	-	N
	MA1548.1	PLAGL2	0.814628711353	CGCGGCCCCT			32	41	-	N
	MA1102.2	CTCFL	0.848034908029	GGGAGGGGCCGC			29	40	+	N
	MA0510.1	RFX5	0.802670378129	TTCCGCGGCCCCTCC			30	44	-	N
	MA1574.1	THRB	0.802685469638	AAGGGGAGGGGCCGC			26	40	+	N
	MA0504.1	NR2C2	0.832617033942	GAAGGGGAGGGGCCG			25	39	+	N
	MA0131.2	HINFP	0.81482233725	GAGGGGCCGCGG			31	42	+	N
	MA0528.1	ZNF263	0.818739327023	AGGGGCCGCGGAAAGGAAGGG			32	52	+	N
	MA0528.1	ZNF263	0.806916700123	GGAGGGGCCGCGGAAAGGAAG			30	50	+	N
	Legend: N, De novo Transcription Factors binding sites; ref, reference; TERTp, TERT promoter.
