# Supplementary material for: New somatic TERT promoter variants enhance the Telomerase activity in Glioblastoma
Source: Acta Neuropathol Commun. 2020 Aug 25;8:145. doi: 10.1186/s40478-020-01022-4 (PMC7445914; doi:10.1186/s40478-020-01022-4)
Supplement: Supplementary file 10 — Additional file 10: Table S10. Transcription factors predicted to be involved in the TERTpdup c.1-110_1-101dup and c.1-104_1-83dup [ref. 21, 23]. [file 40478_2020_1022_MOESM10_ESM.xls]

## Sheet: Table S10
	Table S10. Transcription factors predicted to be involved in the TERTpdup c.1-110_1-101dup and c.1-104_1-83dup [ref. 21, 23]
	TRANSCRIPTION FACTOR FAMILY	TERTp MUTATION CLASSES
		c.1-110_1-101dup	c.1-104_1-83dup
	Ets-related factors		EHF, ELF1, ELF3, ELF5, ELK1, ELK4, ERG, ETS1, ETS2, ETV1, ETV4, ETV5, ETV6, FEV, FLI1, GABPA, SPI1, SPIB
	Three-zinc finger Krüppel-related factors	EGR1, KLF2, KLF3, KLF4, KLF5, KLF6, KLF9, KLF10, KLF11, KLF15, KLF16, KLF17, SP1, SP2, SP3, SP8, SP9	EGR1, KLF2, KLF3, KLF4, KLF5, KLF6, KLF10, KLF11, KLF14, KLF15, KLF16, SP1, SP2, SP3, SP4, SP8, SP9
	NK-related factors	NKX2-8	NKX2-8
	TEF-1-related factors		TEAD1
	More than 3 adjacent zinc finger factors	MAZ, MZF1, VEZF1, ZNF148, ZNF263	CTCFL, MAZ, MZF1, PLAGL2, VEZF1, ZBTB14, ZNF148, ZNF263, ZNF354C
	Factors with multiple dispersed zinc fingers	HIC2, INSM1	HINFP, IKZF1, ZFP57
	THAP-related factors	THAP1
	E2F-related factors	E2F4, E2F6	E2F4, E2F6, TFDP1
	AP-2	TFAP2A	TFAP2A
	NFAT-related factors		NFATC3, NFATC4
	Other factors with up to three adjacent zinc fingers	ZNF740	ZNF740
	Thyroid hormone receptor-related factors (NR1)		THRB
	Forkhead box (FOX) factors		FOXP3
	CSL-related factors	RBPJ
	RFX-related factors	RFX5	RFX5
	RXR-related receptors (NR2)		NR2C2
	Total Transcription Factors	32	60
	Legend: TFs, transcription factors; TERTpdup, TERT promoter duplication; ref, reference; TERTp, TERT promoter.
