# Supplementary material for: New somatic TERT promoter variants enhance the Telomerase activity in Glioblastoma
Source: Acta Neuropathol Commun. 2020 Aug 25;8:145. doi: 10.1186/s40478-020-01022-4 (PMC7445914; doi:10.1186/s40478-020-01022-4)
Supplement: Supplementary file 11 — Additional file 11: Table S11. Transcription factors predicted to be involved in all TERTp duplications. [file 40478_2020_1022_MOESM11_ESM.xls]

## Sheet: Table S11
	Table S11. Transcription factors predicted to be involved in all TERTp duplications
	TERTp mutation	Total	Trascription Factors
	c.1-100_1-79dup c.1-104_1-83dup c.1-110_1-101dup c.1-110_1-89dup	21	KLF2, KLF3, KLF4, KLF5, KLF10, KLF11, KLF15, KLF16, EGR1, SP1, SP2, SP3, SP8, SP9, TFAP2A, NKX2-8, VEZF1, MAZ, ZNF148, ZNF263, ZNF740
	c.1-100_1-79dup c.1-110_1-101dup c.1-110_1-89dup	1	THAP1
	c.1-100_1-79dup c.1-104_1-83dup c.1-110_1-89dup	28	ETS1, ELK1, FLI1, SP4, NFATC4, SPIB, ETV4, NFATC3, FEV, EHF, GABPA, FOXP3, SPI1, ELF3, KLF14, ERG, ZNF354C, ETV6, ELK4, ELF1, TFDP1, IKZF1, ETV1, TEAD1, ETV5, ELF5, ETS2, ZFP57
	c.1-100_1-79dup c.1-104_1-83dup c.1-110_1-101dup	3	E2F6, KLF6, E2F4
	c.1-104_1-83dup c.1-110_1-101dup c.1-110_1-89dup	2	MZF1, RFX5
	c.1-100_1-79dup c.1-110_1-89dup	1	NR2C2(var.2)
	c.1-100_1-79dup c.1-110_1-101dup	1	KLF9
	c.1-100_1-79dup c.1-104_1-83dup	3	CTCFL, ZBTB14, PLAGL2
	c.1-100_1-79dup	7	KLF13, ZNF682, NR2C1, SOX18, MZF1(var.2), NRF1, ZBTB7A
	c.1-110_1-101dup	4	INSM1, HIC2, KLF17, RBPJ
	c.1-104_1-83dup	3	HINFP, NR2C2, THRB
	Legend: TERTp, TERT promoter.
