# Supplementary material for: New somatic TERT promoter variants enhance the Telomerase activity in Glioblastoma
Source: Acta Neuropathol Commun. 2020 Aug 25;8:145. doi: 10.1186/s40478-020-01022-4 (PMC7445914; doi:10.1186/s40478-020-01022-4)
Supplement: Supplementary file 12 — Additional file 12: Table S12. Luciferase assay: raw data. [file 40478_2020_1022_MOESM12_ESM.xls]

## Sheet: Table S12
	Table S12. Luciferase assay: raw data
		RLA
		Photinus Pyralis	Renilla Reniformis	F/R	Mean
	TERTp_wt	318034	1180.07	269.504	242.856
	TERTp_wt	307997	1332.09	231.213
	TERTp_wt	387910	1546.12	250.893
	TERTp_wt	285191	1180.07	241.673
	TERTp_wt	290941	1308.08	222.418
	TERTp_wt	313351	1322.09	237.012
	TERTp_wt	306027	1366.09	224.017
	TERTp_wt	274464	1148.06	239.068
	TERTp_wt	303392	1124.06	269.907
	TERTp_dup UPN#171	447534	586.017	763.68	607.24
	TERTp_dup UPN#171	436421	566.016	771.04
	TERTp_dup UPN#171	343733	508.013	676.62
	TERTp_dup UPN#171	375689	812.032	462.65
	TERTp_dup UPN#171	392328	706.024	555.68
	TERTp_dup UPN#171	392161	1180.07	332.32
	TERTp_dup UPN#171	342995	748.028	458.53
	TERTp_dup UPN#171	418861	554.015	756.04
	TERTp_dup UPN#171	402116	584.017	688.53
	TERTp_1-124 UPN#216	1554940	2852.4	545.13	576.53
	TERTp_1-124 UPN#216	1270130	1516.11	837.75
	TERTp_1-124 UPN#216	1433940	1890.18	758.62
	TERTp_1-124 UPN#216	1572450	7816.99	201.15
	TERTp_1-124 UPN#216	1410990	2282.26	618.24
	TERTp_1-124 UPN#216	1374240	6001.77	228.97
	TERTp_1-124 UPN#216	1410340	1690.14	834.45
	TERTp_1-124 UPN#216	1499750	5071.26	295.73
	TERTp_1-124 UPN#216	1560480	1820.16	857.33
	TERTp_1-146 UPN#205	956945	1306.08	732.68	585.77
	TERTp_1-146 UPN#205	768066	1114.06	689.42
	TERTp_1-146 UPN#205	849820	1346.09	631.32
	TERTp_1-146 UPN#205	911104	2786.38	326.98
	TERTp_1-146 UPN#205	925135	1594.12	580.34
	TERTp_1-146 UPN#205	916098	2512.31	364.64
	TERTp_1-146 UPN#205	837317	1354.09	618.36
	TERTp_1-146 UPN#205	859746	1344.09	639.64
	TERTp_1-146 UPN#205	943289	1370.09	688.48
	pGL4.10_Empty vector	2874.4	596.017	4.82	6.39
	pGL4.10_Empty vector	3533.61	618.019	5.71
	pGL4.10_Empty vector	3367.56	494.012	6.81
	pGL4.10_Empty vector	4348.93	506.012	8.59
	pGL4.10_Empty vector	4835.15	700.024	6.90
	pGL4.10_Empty vector	3837.72	610.018	6.29
	pGL4.10_Empty vector	3724.68	954.045	3.90
	pGL4.10_Empty vector	3348.55	452.01	7.40
	pGL4.10_Empty vector	3963.77	566.016	7.00
	Legend: RLA, Relative Luciferase Activity; F/R, ratio between the fluorescence emission values of Photinus Pyralis and Renilla Reniformis; TERTp, TERT promoter; wt, wildtype; dup, duplication.
